# Supplementary material for: CATI: an efficient gene integration method for rodent and primate embryos by MMEJ suppression
Source: Genome Biol. 2023 Jun 23;24:146. doi: 10.1186/s13059-023-02987-w (PMC10288798; doi:10.1186/s13059-023-02987-w)
Supplement: Supplementary file 2 — Additional file 2: Table S1. An in-depth analysis of the DNA repair patterns associated with 88 sgRNA targets was conducted. [file 13059_2023_2987_MOESM2_ESM.xlsx]

## Sheet: Calcr
Calcr-sgRNA2（16 embryo samples，13 embryo data available）
Target sequence	tgatccccatgaacgtcatccagcaagacgcatccgcttgaatgtgaagccaccccaagcattgtgatccactga						2nt
sample Number	gene type		Ratio（%）	Total Indel（100%）		Microhomologous sequence
sgRNA2-1	TCCAGCAAGACGCATCCGCTTGAA	-7a	0.81	99		GCA
	TCCAGCAAGACGCATCCGCTTGAA	-7b	0.08			CA				gene type		The frequency of occurrences in all samples	Repair pattern
	TCCAGCAAGACGCATCCGCTTGAA	-7c	0.08			GC
	TCCAGCAAGACGCATCCGCTTGAA	-7d	0.02			GCA		filtrate Ratio>=10%		TCCAGCAAGACGCATCCGCTTGAA	WT	2
sgRNA2-2	TCCAGCAAGACGCATCCGCTTGAA	-13a	0.94	96		GC				TCCAGCAAGACGCATCCGCTTGAA	-7a	9	MMEJ
	TCCAGCAAGACGCATCCGCTTGAA	WT	0.03			GC				TCCAGCAAGACGCATCCGCTTGAA	-13a	2	MMEJ
	TCCAGCAAGACGCATCCGCTTGAA	-13b	0.01			GC				TCCAGCAAGACGCATCCGCTTGAA	-1	1	MMEJ
	TCCAGCAAGACGCATCCGCTTGAA	-13c	0.01			no				TCCAGCAAGACGCATCCGCTTGAA	-3a	1	MMEJ
sgRNA2-3	TCCAGCAAGACGCATCCGCTTGAA	-7a	0.86	99		GCA				TCCAGCAAGACGCATCCGCTTGAA	-7c	1	MMEJ
	TCCAGCAAGACGCATCCGCTTGAA	-7b	0.06			CA				TCCAGCAAGACGCATCCGCTTGAA	-17	1	MMEJ
	TCCAGCAAGACGCATCCGCTTGAA	-7c	0.06			GC				TCCAGCAAGACGCATCCGCTTGAA	-15a	1	MMEJ
	TCCAGCAAGACGCATCCGCTTGAA	-7d	0.01			GC				TCCAGCAAGACGCATCCGCTTGAA	-7d	1	MMEJ
sgRNA2-5	TCCAGCAAGACGCATCCGCTTGAA	-7a	0.87	99		GCA				TCCAGCAAGACGCATCCGCTTGAA	-15c	1	MMEJ
	TCCAGCAAGACGCATCCGCTTGAA	-7b	0.06			CA				TCCAGCAAGACGCATCCGCTTGAA	-40	1	NHEJ
	TCCAGCAAGACGCATCCGCTTGAA	-7d	0.03			GCA						22
	TCCAGCAAGACGCATCCGCTTGAA	-7c	0.03			GC
sgRNA2-6	TCCAGCAAGACGCATCCGCTTGAA	-40	0.13	39		no
	TCCAGCAAGACGCATCCGCTTGAA	WT	0.13			no
	TCCAGCAAGACGCATCCGCTTGAA	-1	0.12			A
	TCCAGCAAGACGCATCCGCTTGAA	-5a	0.04			no
	TCCAGCAAGACGCATCCGCTTGAA	-4	0.04			no
	TCCAGCAAGACGCATCCGCTTGAA	-36a	0.02					The frequency of occurrences in all 13 embryo		gene type	Indel%	total Indel/total embryo Number(13)
	TCCAGCAAGACGCATCCGCTTGAA	-20	0.01					9		-7a	0.81
	TCCAGCAAGACGCATCCGCTTGAA	-10	0.01							-7a	0.86
	TCCAGCAAGACGCATCCGCTTGAA	-5b	0.01							-7a	0.87
	TCCAGCAAGACGCATCCGCTTGAA	-4	0.01							-7a	0.51
sgRNA2-7	not available	not available	not available	not available						-7a	0.98
sgRNA2-8	TCCAGCAAGACGCATCCGCTTGAA	-7a	0.51	96		GCA				-7a	0.72
	TCCAGCAAGACGCATCCGCTTGAA	-3a	0.19			A				-7a	0.53
	TCCAGCAAGACGCATCCGCTTGAA	-7d	0.08			GCA				-7a	0.79			Total MMEJ(%)	Total NHEJ(%)	NHEJ/MMEJ
	TCCAGCAAGACGCATCCGCTTGAA	-14	0.06			TCC				-7a	0.61			0.77	0.01	0.012987
	TCCAGCAAGACGCATCCGCTTGAA	-7b	0.04			CA				Total indel	6.68	0.513846	MMEJ
	TCCAGCAAGACGCATCCGCTTGAA	-7C	0.04			GC		2		-13a	0.94
	TCCAGCAAGACGCATCCGCTTGAA	-3b	0.04			no				-13a	0.29
sgRNA2-9	TCCAGCAAGACGCATCCGCTTGAA	-7a	0.98	99		GCA				Total	1.23	0.0946154	MMEJ
	TCCAGCAAGACGCATCCGCTTGAA	-7e	0.01			CA		2		WT	0.13
sgRNA2-10	TCCAGCAAGACGCATCCGCTTGAA	-7a	0.72	99		GCA				WT	0.1
	TCCAGCAAGACGCATCCGCTTGAA	-7c	0.13			GC				Total	0.23	0.0176923	WT
	TCCAGCAAGACGCATCCGCTTGAA	-7d	0.08			GCA		1		-40	0.13	0.01	NHEJ
	TCCAGCAAGACGCATCCGCTTGAA	-7b	0.06			CA		1		-1	0.12	0.00923077	MMEJ
sgRNA2-11	not available	not available	not available					1		-3a	0.19	0.0146154	MMEJ
sgRNA2-12	TCCAGCAAGACGCATCCGCTTGAA	-7a	0.53	96		GCA		1		-7c	0.13	0.01	MMEJ
	TCCAGCAAGACGCATCCGCTTGAA	-17	0.29			A		1		-17	0.29	0.0223077	MMEJ
	TCCAGCAAGACGCATCCGCTTGAA	-7b	0.07			CA		1		-15a	0.1	0.00769231	MMEJ
	TCCAGCAAGACGCATCCGCTTGAA	-7c	0.04			GC		1		-7d	0.1	0.00769231	MMEJ
	TCCAGCANNAGACGCATCCGCTTGAA	+2	0.01					1		-14	0.86	0.0661538	MMEJ
	TCCAGCAAGACGCATCCGCTTGAA	-17	0.01					1		-15c	0.31	0.0238462	MMEJ
sgRNA2-13	TCCAGCAAGACGCATCCGCTTGAA	-7a	0.79	99		GCA
	TCCAGCAAGACGCATCCGCTTGAA	-7b	0.09			CA
	TCCAGCAAGACGCATCCGCTTGAA	-7d	0.07			GCA
	TCCAGCAAGACGCATCCGCTTGAA	-7c	0.04			GC
sgRNA2-14	TCCAGCAAGACGCATCCGCTTGAA	-7a	0.61	86		GCA
	TCCAGCAAGACGCATCCGCTTGAA	-15a	0.1			AC
	TCCAGCAAGACGCATCCGCTTGAA	-7d	0.1			GCA
	TCCAGCAAGACGCATCCGCTTGAA	WT	0.1
	TCCAGCAAGACGCATCCGCTTGAA	-15b	0.05
sgRNA2-15	TCCAGCAAGACGCATCCGCTTGAA	-14	0.86	98		TCC
	TCCAGCAAGACGCATCCGCTTGAA	-4	0.04
	TCCAGCAAGACGCATCCGCTTGAA	-4	0.03
	TCCAGCAAGACGCATCCGCTTGAA	-1	0.03
	TCCAGCAAGACGCATCCGCTTGAA	-1	0.02
sgRNA2-16	TCCAGCAAGACGCATCCGCTTGAA	-15c	0.31	95		ACG
	TCCAGCAAGACGCATCCGCTTGAA	-13a	0.29			GC
	TCCAGCAAGACGCATCCGCTTGAA	-7	0.09
	TCCAGCAAGACGCATCCGCTTGAA	-15a	0.06			ACG
	TCCAGCAAGACGCATCCGCTTGAA	-15d	0.06			TC
	TCCAGCAAGACGCATCCGCTTGAA	-36b	0.04
	TCCAGCAAGACGCATCCGCTTGAA	-15e	0.04
	TCCAGCAAGACGCATCCGCTTGAA	-13b	0.03
	TCCAGCAAGACGCATCCGCTTGAA	-15f	0.03
Calcr-sgRNA1（5 embryo samples）
Target sequence	gcgaggagagtactgaaatgatccccatgaacgtcatccagcaagacgcatccgcttgaa
sample Number	gene type		Ratio（%）	Total Indel（100%）		Microhomologous sequence		Ratio/ sample Number(5)		Total NHEJ	Total MMEJ	Total WT	NHEJ/MMEJ
sgRNA1-9	TGATCCCCATGAACGTCATCCAGCAAGACGCATCCG	-2	52	92		NHEJ	NHEJ	10.4		10.4	9
	TGATCCCCATGANACGTCATCCAGCAAGACGCATCCG	+1	13			NHEJ	NHEJ	2.6		2.6	4.6
	TGATCCCCATGAACGTCATCCAGCAAGACGCATCCG	-1	10				NHEJ	2		2	3.6
sgRNA1-10	TGATCCCCATGAACGTCATCCAGCAAGACGCATCCG	-15	45	97		ATCC	MMEJ	9		2.6	3.6
	TGATCCCCATGAACGTCATCCAGCAAGACGCATCCG	-15	23			ACG	MMEJ	4.6		6.6
	TGATCCCCATGAACGTCATCCAGCAAGACGCATCCG	-4	13				NHEJ	2.6		4.2
sgRNA1-12	TGATCCCCATGAACGTCATCCAGCAAGACGCATCCG	-6	33	95		A	NHEJ	6.6		2.4
	TGATCCCCATGAACGTCATCCAGCAAGACGCATCCG	-4	21				NHEJ	4.2		2
	TGATCCCCATGAACGTCATCCAGCAAGACGCATCCG	-8	12				NHEJ	2.4		7
	TGATCCCCATGANACGTCATCCAGCAAGACGCATCCG	+1	10				NHEJ	2		4.4
sgRNA1-13	TGATCCCCATGAACGTCATCCAGCAAGACGCATCCG	-23	35	90			NHEJ	7		3
	TGATCCCCATGAACGTCATCCAGCAAGACGCATCCG	-6	22			A	NHEJ	4.4		9.2
	TGATCCCCATGAACGTCATCCAGCAAGACGCATCCG	-16	18			GA	MMEJ	3.6		3.6
	TGATCCCCATGAACGTCATCCAGCAAGACGCATCCG	-1	15			A	NHEJ	3	summation	60	20.8	0	2.885
sgRNA1-14	TGATCCCCATGAACGTCATCCAGCAAGACGCATCCG	-6	46	92		A	NHEJ	9.2
	TGATCCCCATGAACGTCATCCAGCAAGACGCATCCG	-13	18	93.2		CCA	MMEJ	3.6
	TGATCCCCATGAACGTCATCCAGCAAGACGCATCCG	-13	18			A	NHEJ	3.6
Calcr-sgRNA3（11 embryo samples）
Target sequence	acgtcatccagcaagacgcatccgcttgaatgtgaagccaccccaagcattgtgatccact
sample Number	gene type		Ratio（%）	Total Indel（100%）		Microhomologous sequence		Ratio/ sample Number(11)
sgRNA3-1	GACGCATCCGCTTGAATGTGAAGCCACCCCAAGCATT	-15	32	91		A	NHEJ	2.90909		Total NHEJ%	Total MMEJ%	Total WT%	NHEJ/MMEJ
	GACGCATCCGCTTGAATGTGAAGCCACCCCAAGCATT	-15	21			C	NHEJ	1.90909		2.90909	8.63636	3.18182
	GACGCATCCGCTTGAATGTGAAGCCACCCCAAGCATT	-6	14				NHEJ	1.27273		1.90909	2.90909	1
sgRNA3-2	GACGCATCCGCTTGAATGTGAAGCCACCCCAAGCATT	-9	14	26		G	NHEJ	1.27273		1.27273	7.45455
sgRNA3-5	GACGCATCCGCTTGAATGTGAAGCCACCCCAAGCATT	-19	95	98		CC	MMEJ	8.63636		1.27273	2
sgRNA3-6	GACGCATCCGCTTGAATGTGAAGCCACCCCAAGCATT	-12	11	27			NHEJ	1		1	1.90909
sgRNA3-7	GACGCATCCGCTTGAATGTGAAGCCACCCCAAGCATT	-1	45	79		T	NHEJ	4.09091		4.09091	2.72727
	GACGCATCCGCTTGAATGTGAAGCCACCCCAAGCATT	-13	32			GC	MMEJ	2.90909		6.18182	2.36364
sgRNA3-8	GACGCATCCGCTTGAATGTGAAGCCACCCCAAGCATT	-12	68	89		T	NHEJ	6.18182		1.72727	8.90909
	GACGCATCCGCTTGAATGTGAAGCCACCCCAAGCATT	-12	19				NHEJ	1.72727		1.36364
sgRNA3-9	GACGCATCCGCTTGAATGTGAAGCCACCCCAAGCATT	-13	82	97		GC	MMEJ	7.45455		4.36364
	GACGCATCCGCTTGAATGTGAAGCCACCCCAAGCATT	-13	15				NHEJ	1.36364		2.09091
sgRNA3-11	GACGCATCCGCTTGAATGTGAAGCCACCCCAAGCATT	-1	48	95			NHEJ	4.36364		3.27273
	GACGCATCCGCTTGAATGTGAAGCCACCCCAAGCATT	-16	23			C	NHEJ	2.09091		1.81818
	GACGCATCCGCTTGAATGTGAAGCCACCCCAAGCATT	-19	22			GC	MMEJ	2	summation	33.2727	36.9091	4.18182	0.901478
sgRNA3-13	GACGCATCCGCTTGAATGTGAAGCCACCCCAAGCATT	-16	36	57		C	NHEJ	3.27273
	GACGCATCCGCTTGAATGTGAAGCCACCCCAAGCATT	WT	35				WT	3.18182
	GACGCATCCGCTTGAATGTGAAGCCACCCCAAGCATT	-16	21			CC	MMEJ	1.90909
sgRNA3-14	GACGCATCCGCTTGAATGTGAAGCCACCCCAAGCATT	-4	30	78		TG	MMEJ	2.72727
	GACGCATCCGCTTGAATGTGAAGCCACCCCAAGCATT	-13	26	73.7		GC	MMEJ	2.36364
	GACGCATCCGCTTGAATGTGAAGCCACCCCAAGCATT	-13	20				NHEJ	1.81818
	GACGCATCCGCTTGAATGTGAAGCCACCCCAAGCATT	WT	11				WT	1
sgRNA3-16	GACGCATCCGCTTGAATGTGAAGCCACCCCAAGCATT	-13	98			GC	MMEJ	8.90909
Calcr-sgRNA4（8 embryo samples）
Target sequence	gacgcatccgcttgaatgtgaagccaccccaagcattgtgatccactgagccttcatttcctgggg
sample Number	gene type		Ratio（%）	Total Indel（100%）		Microhomologous sequence		Ratio/ sample Number(8)		Total NHEJ%	Total MMEJ%	Total WT%	NHEJ/MMEJ
sgRNA4-1	TGTGAAGCCACCCCAAGCATTGTGATCCACTGAGCCTT	-10	94	99		AAGCA	MMEJ	11.75		2.125	11.75	1.875
sgRNA4-2	TGTGAAGCCACCCCAAGCATTGTGATCCACTGAGCCTT	-19	33	78		CCAC	MMEJ	4.125		1.375	4.125	2
	TGTGAAGCCACCCCAAGCATTGTGATCCACTGAGCCTT	-5	17			C	NHEJ	2.125		4.875	4.25
	TGTGAAGCCACCCCAAGCATTGTGATCCACTGAGCCTT	WT	15				WT	1.875		2	2.75
	TGTGAAGCCACCCCAAGCATTGTGATCCACTGAGCCTT	-1	11			C	NHEJ	1.375		1.625	2.625
sgRNA4-3	TGTGAAGCCACCCCAAGCATTGTGATCCACTGAGCCTT	-1	39	87		C	NHEJ	4.875		1.375	1.875
	TGTGAAGCCACCCCAAGCATTGTGATCCACTGAGCCTT	-10	34			AAGC	MMEJ	4.25		1.25	3
sgRNA4-4	TGTGAAGCCACCCCAAGCATTGTGATCCACTGAGCCTT	-2	22	85		CA	MMEJ	2.75		1.5	2.75
	TGTGAAGCCACCCCAAGCATTGTGATCCACTGAGCCTT	-2	21			CC	MMEJ	2.625			2.75
	TGTGAAGCCACCCCAAGCATTGTGATCCACTGAGCCTT	-1	16			C	NHEJ	2			6.875
	TGTGAAGCCACCCCAAGCATTGTGATCCACTGAGCCTT	-19	15			CCAC	MMEJ	1.875			1.5
sgRNA4-5	TGTGAAGCCACCCCAAGCATTGTGATCCACTGAGCCTT	-19	24	86		CCAC	MMEJ	3			7.625
	TGTGAAGCCACCCCAAGCATTGTGATCCACTGAGCCTT	-10	22			AAGCA	MMEJ	2.75			3.375
sgRNA4-6	TGTGAAGCCACCCCAAGCATTGTGATCCACTGAGCCTT	-19	22	90		CCAC	MMEJ	2.75	summation	16.125	55.25	1.875	0.291855
	TGTGAAGCCACCCCAAGCATTGTGATCCACTGAGCCTT	-3	13			C	NHEJ	1.625
	TGTGAAGCCACCCCAAGCATTGTGATCCACTGAGCCTT	-3	11				NHEJ	1.375
	TGTGAAGCCACCCCAAGCATTGTGATCCACTGAGCCTT	-2	10				NHEJ	1.25
sgRNA4-7	TGTGAAGCCACCCCAAGCATTGTGATCCACTGAGCCTT	-10	55	80		AAGC	MMEJ	6.875
	TGTGAAGCCACCCCAAGCATTGTGATCCACTGAGCCTT	WT	16				WT	2
	TGTGAAGCCACCCCAAGCATTGTGATCCACTGAGCCTT	-10	12			AAGC	MMEJ	1.5
	TGTGAAGCCACCCCAAGCATTGTGATCCACTGAGCCTT	-10	12				NHEJ	1.5
sgRNA4-8	TGTGAAGCCACCCCAAGCATTGTGATCCACTGAGCCTT	-10	61	96		AAGC	MMEJ	7.625
	TGTGAAGCCACCCCAAGCATTGTGATCCACTGAGCCTT	-19	27	87.625		CCAC	MMEJ	3.375
Calcr-sgRNA5（12 embryo samples）
Target sequence	GTGATCCACTGAGCCTTCATTTCCTGGGGAAAGAC
sample Number	gene type		Ratio（%）	Total Indel（100%）		Microhomologous sequence		Ratio/ sample Number(12)		Total NHEJ%	Total MMEJ%	Total WT%	NHEJ/MMEJ
sgRNA5-1	CACTGAGCCTTCATTTCCTGGGGAAAGACAGA	WT	68	30			WT	5.66667		1.41667	2.58333	5.66667
	CACTGAGCCTTCATTNNTCCTGGGGAAAGACAGA	+2	17				NHEJ	1.41667		1.08333	1.91667	3.91667
	CACTGAGCCTTCATTTCCTGGGGAAAGACAGA	-1	13				NHEJ	1.08333		1.41667	4.58333	2.58333
sgRNA5-2	CACTGAGCCTTCATTTCCTGGGGAAAGACAGA	-4	31	87		TT	MMEJ	2.58333		3.16667	3.66667	2.25
	CACTGAGCCTTCATTTCCTGGGGAAAGACAGA	-5	23			TTC	MMEJ	1.91667		3	4.16667	3
	CACTGAGCCTTCATTTCCTGGGGAAAGACAGA	-3	17				NHEJ	1.41667		2.33333	1.33333	4.5
sgRNA5-3	CACTGAGCCTTCATTTCCTGGGGAAAGACAGA	-5	55	93		TTC	MMEJ	4.58333		1.16667	2.41667	3.41667
	CACTGAGCCTTCATTNTCCTGGGGAAAGACAGA	+1	38				NHEJ	3.16667		5.16667		2.91667
sgRNA5-4	CACTGAGCCTTCATTTCCTGGGGAAAGACAGA	WT	47	47			WT	3.91667		2.83333
	CACTGAGCCTTCATTTCCTGGGGAAAGACAGA	-5	44			TTC	MMEJ	3.66667		2.08333
sgRNA5-5	CACTGAGCCTTCATTTCCTGGGGAAAGACAGA	-1	36	64			NHEJ	3		1.83333
	CACTGAGCCTTCATTTCCTGGGGAAAGACAGA	WT	31				WT	2.58333		1.16667
	CACTGAGCCTTCATTTCCTGGGGAAAGACAGA	-6	28				NHEJ	2.33333		0.916667
sgRNA5-7	CACTGAGCCTTCATTTCCTGGGGAAAGACAGA	-9	50	67		CCT	MMEJ	4.16667		2.66667
	CACTGAGCCTTCATTTCCTGGGGAAAGACAGA	WT	27				WT	2.25		2
	CACTGAGCCTTCATTTCCTGGGGAAAGACAGA	-1	14				NHEJ	1.16667		0.916667
sgRNA5-8	CACTGAGCCTTCATTTCCTGGGGAAAGACAGA	-1	62	96			NHEJ	5.16667		3.58333
	CACTGAGCCTTCATTNNNNTCCTGGGGAAAGACAGA	+4	34				NHEJ	2.83333		0.833333
sgRNA5-9	CACTGAGCCTTCATTTCCTGGGGAAAGACAGA	WT	36	61			WT	3	summation	37.5833	20.6667	28.25	1.81855
	CACTGAGCCTTCATTNTCCTGGGGAAAGACAGA	+1	25				NHEJ	2.08333
	CACTGAGCCTTCATTTCCTGGGGAAAGACAGA	-1	22				NHEJ	1.83333
	CACTGAGCCTTCATTNNNTCCTGGGGAAAGACAGA	+3	14				NHEJ	1.16667
sgRNA5-10	CACTGAGCCTTCATTTCCTGGGGAAAGACAGA	WT	54	38			WT	4.5
	CACTGAGCCTTCATTNNTCCTGGGGAAAGACAGA	+2	11				NHEJ	0.916667
sgRNA5-11	CACTGAGCCTTCATTTCCTGGGGAAAGACAGA	WT	41	50			WT	3.41667
	CACTGAGCCTTCATTTCCTGGGGAAAGACAGA	-20	16			AG	MMEJ	1.33333
sgRNA5-13	CACTGAGCCTTCATTTCCTGGGGAAAGACAGA	-9	32	96			NHEJ	2.66667
	CACTGAGCCTTCATTTCCTGGGGAAAGACAGA	-9	29			CCT	MMEJ	2.41667
	CACTGAGCCTTCATTNTCCTGGGGAAAGACAGA	+1	24				NHEJ	2
	CACTGAGCCTTCATTTCCTGGGGAAAGACAGA	-1	11				NHEJ	0.916667
sgRNA5-15	CACTGAGCCTTCATTTCCTGGGGAAAGACAGA	-1	43	67			NHEJ	3.58333
	CACTGAGCCTTCATTTCCTGGGGAAAGACAGA	WT	35	66.3333			WT	2.91667
	CACTGAGCCTTCATTNTCCTGGGGAAAGACAGA	+1	10				NHEJ	0.833333
Calcr-sgRNA2（13 embryo samples）
Target sequence	tgatccccatgaacgtcatccagcaagacgcatccgcttgaatgtgaagccaccccaagcattgtgatccactga
sample Number	gene type		Ratio（%）	Total Indel（100%）		Microhomologous sequence		Ratio/ sample Number(13)		Total NHEJ%	Total MMEJ%	Total WT%	NHEJ/MMEJ
sgRNA2-1	TCCAGCAAGACGCATCCGCTTGAA	-7a	81	99		GCA	MMEJ	6.23077		1	6.23077	1
sgRNA2-2	TCCAGCAAGACGCATCCGCTTGAA	-13a	94	96		GC	MMEJ	7.23077		0.923077	7.23077	0.769231
sgRNA2-3	TCCAGCAAGACGCATCCGCTTGAA	-7a	86	99		GCA	MMEJ	6.61538		1.46154	6.61538
sgRNA2-5	TCCAGCAAGACGCATCCGCTTGAA	-7a	87	99		GCA	MMEJ	6.69231		2.23077	6.69231
sgRNA2-6	TCCAGCAAGACGCATCCGCTTGAA	-40	13	39		NHEJ	NHEJ	1			3.92308
	TCCAGCAAGACGCATCCGCTTGAA	WT	13			WT	WT	1			7.53846
	TCCAGCAAGACGCATCCGCTTGAA	-1	12			A	NHEJ	0.923077			5.53846
sgRNA2-8	TCCAGCAAGACGCATCCGCTTGAA	-7a	51	96		GCA	MMEJ	3.92308			1
	TCCAGCAAGACGCATCCGCTTGAA	-3a	19			A	NHEJ	1.46154			4.07692
sgRNA2-9	TCCAGCAAGACGCATCCGCTTGAA	-7a	98	99		GCA	MMEJ	7.53846			6.07692
sgRNA2-10	TCCAGCAAGACGCATCCGCTTGAA	-7a	72	99		GCA	MMEJ	5.53846			4.69231
	TCCAGCAAGACGCATCCGCTTGAA	-7c	13			GC	MMEJ	1			0.769231
sgRNA2-12	TCCAGCAAGACGCATCCGCTTGAA	-7a	53	96		GCA	MMEJ	4.07692			0.769231
	TCCAGCAAGACGCATCCGCTTGAA	-17	29			A	NHEJ	2.23077			6.61538
sgRNA2-13	TCCAGCAAGACGCATCCGCTTGAA	-7a	79	99		GCA	MMEJ	6.07692			2.38462
sgRNA2-14	TCCAGCAAGACGCATCCGCTTGAA	-7a	61	86		GCA	MMEJ	4.69231			2.23077
	TCCAGCAAGACGCATCCGCTTGAA	-15a	10			AC	MMEJ	0.769231	summation	5.61538	72.3846	1.76923	0.077577
	TCCAGCAAGACGCATCCGCTTGAA	-7d	10			GCA	MMEJ	0.769231
	TCCAGCAAGACGCATCCGCTTGAA	WT	10				WT	0.769231
sgRNA2-15	TCCAGCAAGACGCATCCGCTTGAA	-14	86	98		TCC	MMEJ	6.61538
sgRNA2-16	TCCAGCAAGACGCATCCGCTTGAA	-15c	31	95		ACG	MMEJ	2.38462
	TCCAGCAAGACGCATCCGCTTGAA	-13a	29	91.3636		GC	MMEJ	2.23077

## Sheet: Cck
Cck-sgRNA1（13 embryo samples）
Target sequence	GCGCAGTGCCGAGGACTACGAATACCCATCGTAGTGGGCCAGCGTC
sample Number	gene type		Ratio（%）	Total Indel（100%）		Microhomologous sequence		Ratio/ sample Number(13)		Total NHEJ%	Total MMEJ%	Total WT%	NHEJ/MMEJ
sgRNA1-1	AGGACTACGAATACCCATCGTAGTGGGCCAGCGTCTTGG	WT	91	8			WT	7		1.23077	2.92308	7
sgRNA1-2	AGGACTACGAATACCCATCGTAGTGGGCCAGCGTCTTGG	WT	93	6			WT	7.15385			1.15385	7.15385
sgRNA1-3	AGGACTACGAATACCCATCGTAGTGGGCCAGCGTCTTGG	WT	100	0			WT	7.69231				7.69231
sgRNA1-4	AGGACTACGAATACCCATCGTAGTGGGCCAGCGTCTTGG	WT	97	3			WT	7.46154				7.46154
sgRNA1-5	AGGACTACGAATACCCATCGTAGTGGGCCAGCGTCTTGG	WT	100	0			WT	7.69231				7.69231
sgRNA1-6	AGGACTACGAATACCCATCGTAGTGGGCCAGCGTCTTGG	WT	83	16			WT	6.38462				6.38462
	AGGACTACGAATACCCATCGTAGTGGGCCAGCGTCTTGG	-7	16				NHEJ	1.23077				7.69231
sgRNA1-7	AGGACTACGAATACCCATCGTAGTGGGCCAGCGTCTTGG	WT	100	0			WT	7.69231				7.69231
sgRNA1-8	AGGACTACGAATACCCATCGTAGTGGGCCAGCGTCTTGG	WT	100	0			WT	7.69231				7.69231
sgRNA1-9	AGGACTACGAATACCCATCGTAGTGGGCCAGCGTCTTGG	WT	100	0			WT	7.69231				7.69231
sgRNA1-10	AGGACTACGAATACCCATCGTAGTGGGCCAGCGTCTTGG	WT	100	0			WT	7.69231				4.53846
sgRNA1-11	AGGACTACGAATACCCATCGTAGTGGGCCAGCGTCTTGG	WT	59	38			WT	4.53846				5.30769
	AGGACTACGAATACCCATCGTAGTGGGCCAGCGTCTTGG	-13	38			CG	MMEJ	2.92308				7.69231
sgRNA1-12	AGGACTACGAATACCCATCGTAGTGGGCCAGCGTCTTGG	WT	69	28			WT	5.30769	summation	1.23077	2.03846	91.6923	0.603774
	AGGACTACGAATACCCATCGTAGTGGGCCAGCGTCTTGG	-13	15			CG	MMEJ	1.15385
sgRNA1-13	AGGACTACGAATACCCATCGTAGTGGGCCAGCGTCTTGG	WT	100	0			WT	7.69231
				7.61538
Cck-sgRNA2（16 embryo samples
Target sequence	gccgaggactacgaatacccatcgtagtgggccagcgtcttggccctgcttggagga
sample Number	gene type		Ratio（%）	Total Indel（100%）		Microhomologous sequence		Ratio/ sample Number(16)		Total NHEJ%	Total MMEJ%	Total WT%	NHEJ/MMEJ
sgRNA2-1	CATCGTAGTGGGCCAGCGTCTTGGCCCTGCTTGGAGG	WT	38	58			WT	2.375		1.5	1.4375	2.375
	CATCGTAGTGGGCCAGCGTCTTGGCCCTGCTTGGAGG	-13	23			TGG	MMEJ	1.4375		1.3125	0.8125	6.0625
	CATCGTAGTGGGCCAGCGTCTTGGCCCTGCTTGGAGG	-12	13			GGCC	MMEJ	0.8125		1.0625	1.5	0.8125
sgRNA2-2	CATCGTAGTGGGCCAGCGTCTTGGCCCTGCTTGGAGG	-13	24	98			NHEJ	1.5		0.625	1.25	3.6875
	CATCGTAGTGGGCCAGCGTCTTGGCCCTGCTTGGAGG	-13	24			TGG	MMEJ	1.5		0.8125	3.8125	2.9375
	CATCGTAGTGGGCCAGCGNTCTTGGCCCTGCTTGGAGG	1	21				NHEJ	1.3125		0.625	0.6875	3.875
	CATCGTAGTGGGCCAGCGTCTTGGCCCTGCTTGGAGG	-13	20			CGT	MMEJ	1.25		0.625	1.625	4.25
sgRNA2-3	CATCGTAGTGGGCCAGCGTCTTGGCCCTGCTTGGAGG	-13	61	98		GC	MMEJ	3.8125		1.625	1.1875	5.25
	CATCGTAGTGGGCCAGCGNTCTTGGCCCTGCTTGGAGG	1	17				NHEJ	1.0625		1.1875	1.125	6.25
	CATCGTAGTGGGCCAGCGTCTTGGCCCTGCTTGGAGG	-13	11			CC	MMEJ	0.6875		1.625	3	1.6875
sgRNA2-4	CATCGTAGTGGGCCAGCGTCTTGGCCCTGCTTGGAGG	WT	97	2			WT	6.0625		4.875	1.5625
sgRNA2-5	CATCGTAGTGGGCCAGCGTCTTGGCCCTGCTTGGAGG	-12	26	83		GGCC	MMEJ	1.625		0.625	1
	CATCGTAGTGGGCCAGCGTCTTGGCCCTGCTTGGAGG	-13	19			GC	MMEJ	1.1875			3.5
	CATCGTAGTGGGCCAGCGTCTTGGCCCTGCTTGGAGG	-13	18			CGT	MMEJ	1.125			1.3125
	CATCGTAGTGGGCCAGCGTCTTGGCCCTGCTTGGAGG	WT	13				WT	0.8125			1.1875
	CATCGTAGTGGGCCAGCGTCTTGGCCCTGCTTGGAGG	-13	10				NHEJ	0.625			0.9375
sgRNA2-6	CATCGTAGTGGGCCAGCGTCTTGGCCCTGCTTGGAGG	WT	59	39			WT	3.6875			2.25
	CATCGTAGTGGGCCAGCGTCTTGGCCCTGCTTGGAGG	-1	13				NHEJ	0.8125			2
	CATCGTAGTGGGCCAGCGTCTTGGCCCTGCTTGGAGG	-2	10			G	NHEJ	0.625			1.25
	CATCGTAGTGGGCCAGCGTCTTGGCCCTGCTTGGAGG	-2	10				NHEJ	0.625			2.75
sgRNA2-7	CATCGTAGTGGGCCAGCGTCTTGGCCCTGCTTGGAGG	-13	48	48		GC	MMEJ	3			0.875
	CATCGTAGTGGGCCAGCGTCTTGGCCCTGCTTGGAGG	WT	47				WT	2.9375			0.625
sgRNA2-8	CATCGTAGTGGGCCAGCGTCTTGGCCCTGCTTGGAGG	-14	26	90			NHEJ	1.625	summation	16.5	35.6875	37.1875	0.462347
	CATCGTAGTGGGCCAGCGTCTTGGCCCTGCTTGGAGG	-12	25			GGCC	MMEJ	1.5625
	CATCGTAGTGGGCCAGCGTCTTGGCCCTGCTTGGAGG	-13	16			GC	MMEJ	1
sgRNA2-9	CATCGTAGTGGGCCAGCGTCTTGGCCCTGCTTGGAGG	WT	62	33			WT	3.875
	CATCGTAGTGGGCCAGCGTCTTGGCCCTGCTTGGAGG	-13	19				NHEJ	1.1875
sgRNA2-10	CATCGTAGTGGGCCAGCGTCTTGGCCCTGCTTGGAGG	-16	56	95		TC	MMEJ	3.5
	CATCGTAGTGGGCCAGCGTCTTGGCCCTGCTTGGAGG	-13	21			GC	MMEJ	1.3125
sgRNA2-11	CATCGTAGTGGGCCAGCGTCTTGGCCCTGCTTGGAGG	WT	68	26			WT	4.25
	CATCGTAGTGGGCCAGCGTCTTGGCCCTGCTTGGAGG	-28	26			C	NHEJ	1.625
sgRNA2-12	CATCGTAGTGGGCCAGCGNTCTTGGCCCTGCTTGGAGG	+1	78	97			NHEJ	4.875
	CATCGTAGTGGGCCAGCGTCTTGGCCCTGCTTGGAGG	-12	19			GGCC	MMEJ	1.1875
sgRNA2-13	CATCGTAGTGGGCCAGCGTCTTGGCCCTGCTTGGAGG	WT	84	15			WT	5.25
	CATCGTAGTGGGCCAGCGTCTTGGCCCTGCTTGGAGG	-13	15			GGCC	MMEJ	0.9375
sgRNA2-14	CATCGTAGTGGGCCAGCGTCTTGGCCCTGCTTGGAGG	-13	36	99		TGG	MMEJ	2.25
	CATCGTAGTGGGCCAGCGTCTTGGCCCTGCTTGGAGG	-13	32			GC	MMEJ	2
	CATCGTAGTGGGCCAGCGTCTTGGCCCTGCTTGGAGG	-13	20			CC	MMEJ	1.25
	CATCGTAGTGGGCCAGCGTCTTGGCCCTGCTTGGAGG	-4	10				NHEJ	0.625
sgRNA2-15	CATCGTAGTGGGCCAGCGTCTTGGCCCTGCTTGGAGG	WT	100	0			WT	6.25
sgRNA2-16	CATCGTAGTGGGCCAGCGTCTTGGCCCTGCTTGGAGG	-13	44	69		GC	MMEJ	2.75
	CATCGTAGTGGGCCAGCGTCTTGGCCCTGCTTGGAGG	WT	27	59.375			WT	1.6875
	CATCGTAGTGGGCCAGCGTCTTGGCCCTGCTTGGAGG	-13	14			TGG	MMEJ	0.875
	CATCGTAGTGGGCCAGCGTCTTGGCCCTGCTTGGAGG	-13	10			CC	MMEJ	0.625
Cck-sgRNA3（15embryo samples）
Target sequence	gccgaggactacgaatacccatcgtagtgggccagcgtcttggccctgcttggagga
sample Number	gene type		Ratio（%）	Total Indel（100%）		Microhomologous sequence		Ratio/ sample Number(15)		Total NHEJ%	Total MMEJ%	Total WT%	NHEJ/MMEJ
sgRNA3-1	AGGACTACGAATACCCATCGTAGTGGGCCAGCGTCTTGGCCC	-13	79	89		CGT	MMEJ	5.26667		3.13333	5.26667	2.13333
	AGGACTACGAATACCCATCGTAGTGGGCCAGCGTCTTGGCCC	-13	10			CCA	MMEJ	0.666667		1.66667	0.666667	0.666667
	AGGACTACGAATACCCATCGTAGTGGGCCAGCGTCTTGGCCC	WT	10				WT	0.666667		1.26667	3.66667	4.86667
sgRNA3-2	AGGACTACGAATACCCATCGTAGTGGGCCAGCGTCTTGGCCC	-13	55	97		TCG	MMEJ	3.66667		1.4	1	5.26667
	AGGACTACGAATACCCATCGTAGTGGGCCAGCGTCTTGGCCC	-18	21			C	NHEJ	1.4		0.666667	1.26667	2.6
	AGGACTACGAATACCCATCGTAGTGGGCCAGCGTCTTGGCCC	-18	10				NHEJ	0.666667		0.666667	2.86667	4.2
sgRNA3-3	AGGACTACGAATACCCATCGTAGTGGGCCAGCGTCTTGGCCC	WT	73	25			WT	4.86667		1.8	0.8	1.26667
	AGGACTACGAATACCCATCGTAGTGGGCCAGCGTCTTGGCCC	-16	15			TC	MMEJ	1		2.2	4.6	6.4
	AGGACTACGAATACCCATCGNTAGTGGGCCAGCGTCTTGGCCC	+1	10				NHEJ	0.666667		2.53333	3.2	4.13333
sgRNA3-4	AGGACTACGAATACCCATCGTAGTGGGCCAGCGTCTTGGCCC	WT	79	19			WT	5.26667		0.866667	2.53333
	AGGACTACGAATACCCATCGTAGTGGGCCAGCGTCTTGGCCC	-16	19			TC	MMEJ	1.26667		0.866667	6.6
sgRNA3-5	AGGACTACGAATACCCATCGTAGTGGGCCAGCGTCTTGGCCC	-3	43	94		GT	MMEJ	2.86667		1.86667	3.93333
	AGGACTACGAATACCCATCGTAGTGGGCCAGCGTCTTGGCCC	-3	39			T	NHEJ	2.6			6.66667
	AGGACTACGAATACCCATCGTAGTGGGCCAGCGTCTTGGCCC	-13	12			CGT	MMEJ	0.8	summation	18.9333	43.0667	31.5333	0.439628
sgRNA3-6	AGGACTACGAATACCCATCGTAGTGGGCCAGCGTCTTGGCCC	-13	69	96		TCG	MMEJ	4.6
	AGGACTACGAATACCCATCGNTAGTGGGCCAGCGTCTTGGCCC	+1	27				NHEJ	1.8
sgRNA3-7	AGGACTACGAATACCCATCGTAGTGGGCCAGCGTCTTGGCCC	WT	63	33			WT	4.2
	AGGACTACGAATACCCATCGNTAGTGGGCCAGCGTCTTGGCCC	+1	33				NHEJ	2.2
sgRNA3-8	AGGACTACGAATACCCATCGNTAGTGGGCCAGCGTCTTGGCCC	+1	38	77			NHEJ	2.53333
	AGGACTACGAATACCCATCGTAGTGGGCCAGCGTCTTGGCCC	WT	19				WT	1.26667
	AGGACTACGAATACCCATCGTAGTGGGCCAGCGTCTTGGCCC	-1	13				NHEJ	0.866667
	AGGACTACGAATACCCATCGTAGTGGGCCAGCGTCTTGGCCC	-1	13				NHEJ	0.866667
sgRNA3-9	AGGACTACGAATACCCATCGTAGTGGGCCAGCGTCTTGGCCC	-13	48	95		TCG	MMEJ	3.2
	AGGACTACGAATACCCATCGTAGTGGGCCAGCGTCTTGGCCC	-26	38			CCC	MMEJ	2.53333
sgRNA3-10	AGGACTACGAATACCCATCGTAGTGGGCCAGCGTCTTGGCCC	-13	99	99		TCG	MMEJ	6.6
sgRNA3-11	AGGACTACGAATACCCATCGTAGTGGGCCAGCGTCTTGGCCC	WT	96	3			WT	6.4
sgRNA3-12	AGGACTACGAATACCCATCGTAGTGGGCCAGCGTCTTGGCCC	WT	62	35			WT	4.13333
	AGGACTACGAATACCCATCGTAGTGGGCCAGCGTCTTGGCCC	-4	28				NHEJ	1.86667
sgRNA3-13	AGGACTACGAATACCCATCGTAGTGGGCCAGCGTCTTGGCCC	-13	59	65		TCG	MMEJ	3.93333
	AGGACTACGAATACCCATCGTAGTGGGCCAGCGTCTTGGCCC	WT	32				WT	2.13333
sgRNA3-14	AGGACTACGAATACCCATCGTAGTGGGCCAGCGTCTTGGCCC	-13	100	100		TCG	MMEJ	6.66667
sgRNA3-15	AGGACTACGAATACCCATCGNTAGTGGGCCAGCGTCTTGGCCC	+1	47	94			NHEJ	3.13333
	AGGACTACGAATACCCATCGTAGTGGGCCAGCGTCTTGGCCC	-1	25	68.0667			NHEJ	1.66667
	AGGACTACGAATACCCATCGTAGTGGGCCAGCGTCTTGGCCC	-3	19			T	NHEJ	1.26667
Cck-sgRNA4（16embryo samples）
Target sequence	tcgtagtgggccagcgtcttggccctgcttggaggaggtggaatg
sample Number	gene type		Ratio（%）	Total Indel（100%）		Microhomologous sequence		Ratio/ sample Number(16)		Total NHEJ%	Total MMEJ%	Total WT%	NHEJ/MMEJ
sgRNA4-1	TCGTAGTGGGCCAGCGTCTTGGCCCTGCTTGGAGGAGGTGG	WT	52	44			WT	3.25		0.6875	1.6875	3.25
	TCGTAGTGGGCCAGCGTCTTGGCCCTGCTTGGAGGAGGTGG	-13	27			TGG	MMEJ	1.6875		2.125	1.125	6.25
	TCGTAGTGGGCCAGCGNNTCTTGGCCCTGCTTGGAGGAGGTGG	+2	11				NHEJ	0.6875		0.75	1.3125	0.875
sgRNA4-2	TCGTAGTGGGCCAGCGTCTTGGCCCTGCTTGGAGGAGGTGG	WT	100	0			WT	6.25		0.8125	0.8125	2.1875
sgRNA4-3	TCGTAGTGGGCCAGCGNTCTTGGCCCTGCTTGGAGGAGGTGG	+1	34	82			NHEJ	2.125		0.75	0.75	6.25
	TCGTAGTGGGCCAGCGTCTTGGCCCTGCTTGGAGGAGGTGG	-13	18			GC	MMEJ	1.125		3.0625	1.4375	1.0625
	TCGTAGTGGGCCAGCGTCTTGGCCCTGCTTGGAGGAGGTGG	WT	14				WT	0.875		2.875	1.375	2.8125
	TCGTAGTGGGCCAGCGTCTTGGCCCTGCTTGGAGGAGGTGG	-2	12			G	NHEJ	0.75		0.8125	1	6.25
sgRNA4-4	TCGTAGTGGGCCAGCGTCTTGGCCCTGCTTGGAGGAGGTGG	WT	35	57			WT	2.1875		1.375	2.25	2.125
	TCGTAGTGGGCCAGCGTCTTGGCCCTGCTTGGAGGAGGTGG	-12	21			GGCC	MMEJ	1.3125			1.5	4.625
	TCGTAGTGGGCCAGCGTCTTGGCCCTGCTTGGAGGAGGTGG	-13	13			TGG	MMEJ	0.8125			0.625	5.0625
	TCGTAGTGGGCCAGCGTCTTGGCCCTGCTTGGAGGAGGTGG	-13	12			CC	MMEJ	0.75			6.0625	1.125
sgRNA4-5	TCGTAGTGGGCCAGCGTCTTGGCCCTGCTTGGAGGAGGTGG	WT	100	0			WT	6.25			5.0625	1.4375
sgRNA4-6	TCGTAGTGGGCCAGCGTCTTGGCCCTGCTTGGAGGAGGTGG	-16	23	78		TC	MMEJ	1.4375			0.875	0.8125
	TCGTAGTGGGCCAGCGTCTTGGCCCTGCTTGGAGGAGGTGG	-13	22			TGG	MMEJ	1.375			2.75	1.6875
	TCGTAGTGGGCCAGCGTCTTGGCCCTGCTTGGAGGAGGTGG	WT	17				WT	1.0625			1.0625
	TCGTAGTGGGCCAGCGTCTTGGCCCTGCTTGGAGGAGGTGG	-13	16			CC	MMEJ	1			3.125
	TCGTAGTGGGCCAGCGTCTTGGCCCTGCTTGGAGGAGGTGG	-3	13			C	NHEJ	0.8125	summation	13.25	32.8125	45.8125	0.40381
sgRNA4-7	TCGTAGTGGGCCAGCGTCTTGGCCCTGCTTGGAGGAGGTGG	WT	45	51			WT	2.8125
	TCGTAGTGGGCCAGCGTCTTGGCCCTGCTTGGAGGAGGTGG	-13	36			GC	MMEJ	2.25
	TCGTAGTGGGCCAGCGNNTCTTGGCCCTGCTTGGAGGAGGTGG	+2	12				NHEJ	0.75
sgRNA4-8	TCGTAGTGGGCCAGCGTCTTGGCCCTGCTTGGAGGAGGTGG	WT	100	0			WT	6.25
sgRNA4-9	TCGTAGTGGGCCAGCGNTCTTGGCCCTGCTTGGAGGAGGTGG	+1	49	54			NHEJ	3.0625
	TCGTAGTGGGCCAGCGTCTTGGCCCTGCTTGGAGGAGGTGG	WT	34				WT	2.125
sgRNA4-10	TCGTAGTGGGCCAGCGTCTTGGCCCTGCTTGGAGGAGGTGG	WT	74	24			WT	4.625
	TCGTAGTGGGCCAGCGTCTTGGCCCTGCTTGGAGGAGGTGG	-13	24			GC	MMEJ	1.5
sgRNA4-11	TCGTAGTGGGCCAGCGTCTTGGCCCTGCTTGGAGGAGGTGG	WT	81	17			WT	5.0625
	TCGTAGTGGGCCAGCGTCTTGGCCCTGCTTGGAGGAGGTGG	-16	10			TC	MMEJ	0.625
sgRNA4-12	TCGTAGTGGGCCAGCGTCTTGGCCCTGCTTGGAGGAGGTGG	-13	97	98		GC	MMEJ	6.0625
sgRNA4-13	TCGTAGTGGGCCAGCGTCTTGGCCCTGCTTGGAGGAGGTGG	-13	81	81		GC	MMEJ	5.0625
	TCGTAGTGGGCCAGCGTCTTGGCCCTGCTTGGAGGAGGTGG	WT	18				WT	1.125
sgRNA4-14	TCGTAGTGGGCCAGCGTCTTGGCCCTGCTTGGAGGAGGTGG	-3	46	73		C	NHEJ	2.875
	TCGTAGTGGGCCAGCGTCTTGGCCCTGCTTGGAGGAGGTGG	WT	23				WT	1.4375
	TCGTAGTGGGCCAGCGTCTTGGCCCTGCTTGGAGGAGGTGG	-13	14			GC	MMEJ	0.875
	TCGTAGTGGGCCAGCGNTCTTGGCCCTGCTTGGAGGAGGTGG	+1	13				NHEJ	0.8125
sgRNA4-15	TCGTAGTGGGCCAGCGTCTTGGCCCTGCTTGGAGGAGGTGG	-13	44	84		TGG	MMEJ	2.75
	TCGTAGTGGGCCAGCGNTCTTGGCCCTGCTTGGAGGAGGTGG	+1	22				NHEJ	1.375
	TCGTAGTGGGCCAGCGTCTTGGCCCTGCTTGGAGGAGGTGG	-13	17			CC	MMEJ	1.0625
	TCGTAGTGGGCCAGCGTCTTGGCCCTGCTTGGAGGAGGTGG	WT	13				WT	0.8125
sgRNA4-16	TCGTAGTGGGCCAGCGTCTTGGCCCTGCTTGGAGGAGGTGG	-16	50	69		TC	MMEJ	3.125
	TCGTAGTGGGCCAGCGTCTTGGCCCTGCTTGGAGGAGGTGG	WT	27	50.75			WT	1.6875

## Sheet: Grp
Grp-sgRNA2（13 embryo samples）
Target sequence	tccaggttctcaaggaaaagggaggaactgccagctgaagggacaacgacaag
sample Number	gene type		Ratio（%）	Total Indel（100%）		Microhomologous sequence		Ratio/ sample Number(12)		Total NHEJ%	Total MMEJ%	Total WT%	NHEJ/MMEJ
sgRNA2-1	TCTCAAGGAAAAGGGAGGAACTGCCAGCTGAAGGGACAACGACAAG	-9	37	61			NHEJ	3.08333		3.08333		6.16667
	TCTCAAGGAAAAGGGAGGAACTGCCAGCTGAAGGGACAACGACAAG	-10	15				NHEJ	1.25		1.25
sgRNA2-2	TCTCAAGGAAAAGGGAGGAACTGCCAGCTNGAAGGGACAACGACAAG	1	32	58			NHEJ	2.66667		2.66667
	TCTCAAGGAAAAGGGAGGAACTGCCAGCTGAAGGGACAACGACAAG	-11	13				NHEJ	1.08333		1.08333
sgRNA2-5	TCTCAAGGAAAAGGGAGGAACTGCCAGCTGAAGGGACAACGACAAG	-5	27	41			NHEJ	2.25		2.25
sgRNA2-6	TCTCAAGGAAAAGGGAGGAACTGCCAGCTGAAGGGACAACGACAAG	-10	66	67			NHEJ	5.5		5.5
sgRNA2-7	TCTCAAGGAAAAGGGAGGAACTGCCAGCTNGAAGGGACAACGACAAG	1	23	51			NHEJ	1.91667		1.91667
sgRNA2-8	TCTCAAGGAAAAGGGAGGAACTGCCAGCTGAAGGGACAACGACAAG	-6	27	52			NHEJ	2.25		2.25
	TCTCAAGGAAAAGGGAGGAACTGCCAGCTGAAGGGACAACGACAAG	-7	22				NHEJ	1.83333		1.83333
sgRNA2-11	TCTCAAGGAAAAGGGAGGAACTGCCAGCTGAAGGGACAACGACAAG	-10	39	56			NHEJ	3.25		3.25
	TCTCAAGGAAAAGGGAGGAACTGCCAGCTGAAGGGACAACGACAAG	-3	11				NHEJ	0.916667		0.916667
sgRNA2-12	TCTCAAGGAAAAGGGAGGAACTGCCAGCTGAAGGGACAACGACAAG	-10	62	62			NHEJ	5.16667		5.16667
sgRNA2-13	TCTCAAGGAAAAGGGAGGAACTGCCAGCTGAAGGGACAACGACAAG	-10	24	61			NHEJ	2		2
	TCTCAAGGAAAAGGGAGGAACTGCCAGCTGAAGGGACAACGACAAG	-10	23				NHEJ	1.91667		1.91667
sgRNA2-14	TCTCAAGGAAAAGGGAGGAACTGCCAGCTGAAGGGACAACGACAAG	-10	60	63			NHEJ	5		5
sgRNA2-15	TCTCAAGGAAAAGGGAGGAACTGCCAGCTGAAGGGACAACGACAAG	-10	45	56			NHEJ	3.75		3.75
sgRNA2-16	TCTCAAGGAAAAGGGAGGAACTGCCAGCTGAAGGGACAACGACAAG	WT	74	20			WT	6.16667	summation	43.8333	0	6.16667	∞
				54
Grp-sgRNA1（15 embryo samples）
Target sequence	tggtagactctctgctccaggttctcaaggaaaagggaggaactgccagctgaagg
sample Number	gene type		Ratio（%）	Total Indel（100%）		Microhomologous sequence		Ratio/ sample Number(15)		Total NHEJ%	Total MMEJ%	Total WT%	NHEJ/MMEJ
sgRNA1-14	TCTCTGCTCCAGGTTCTCAAGGAAAAGGGAGGAACTGCCAGCTGAAGG	-10	71	93		AGGAA	MMEJ	4.73333		1.66667	4.73333	4.66667
sgRNA1-1	TCTCTGCTCCAGGTTCTCAAGGAAAAGGGAGGAACTGCCAGCTGAAGG	-9	42	92		AA	MMEJ	2.8		0.8	2.8
	TCTCTGCTCCAGGTTCTCAAGGAAAANGGGAGGAACTGCCAGCTGAAGG	+1	25				NHEJ	1.66667		5.6	1.2
	TCTCTGCTCCAGGTTCTCAAGGAAAAGGGAGGAACTGCCAGCTGAAGG	-10	18			AGGAA	MMEJ	1.2		2.66667	4.53333
sgRNA1-2	TCTCTGCTCCAGGTTCTCAAGGAAAANGGGAGGAACTGCCAGCTGAAGG	+1	84	90			NHEJ	5.6		1.86667	0.8
sgRNA1-3	TCTCTGCTCCAGGTTCTCAAGGAAAAGGGAGGAACTGCCAGCTGAAGG	-10	68	93		AGGAA	MMEJ	4.53333		3.8	4.06667
	TCTCTGCTCCAGGTTCTCAAGGAAAAGGGAGGAACTGCCAGCTGAAGG	-6	12			AAGG	MMEJ	0.8		0.933333	1.6
	TCTCTGCTCCAGGTTCTCAAGGAAAAGGGAGGAACTGCCAGCTGAAGG	-6	12			A	NHEJ	0.8		1.53333	0.933333
sgRNA1-4	TCTCTGCTCCAGGTTCTCAAGGAAAAGGGAGGAACTGCCAGCTGAAGG	-10	61	93		AGGAA	MMEJ	4.06667		0.666667	5.46667
	TCTCTGCTCCAGGTTCTCAAGGAAAAGGGAGGAACTGCCAGCTGAAGG	-6	24			AAGG	MMEJ	1.6		2	1.2
sgRNA1-5	TCTCTGCTCCAGGTTCTCAAGGAAAANGGGAGGAACTGCCAGCTGAAGG	+1	40	84			NHEJ	2.66667		0.666667	2.13333
	TCTCTGCTCCAGGTTCTCAAGGAAAAGGGAGGAACTGCCAGCTGAAGG	-5	28			G	NHEJ	1.86667		2.6	1.73333
	TCTCTGCTCCAGGTTCTCAAGGAAAAGGGAGGAACTGCCAGCTGAAGG	-10	14			GGAAA	MMEJ	0.933333		1.8	0.8
sgRNA1-6	TCTCTGCTCCAGGTTCTCAAGGAAAAGGGAGGAACTGCCAGCTGAAGG	-10	82	93		AGGAA	MMEJ	5.46667		1.26667	3.6
sgRNA1-7	TCTCTGCTCCAGGTTCTCAAGGAAAANGGGAGGAACTGCCAGCTGAAGG	+1	57	91			NHEJ	3.8			3.86667
	TCTCTGCTCCAGGTTCTCAAGGAAAAGGGAGGAACTGCCAGCTGAAGG	-9	18			AA	MMEJ	1.2			4.33333
sgRNA1-8	TCTCTGCTCCAGGTTCTCAAGGAAAAGGGAGGAACTGCCAGCTGAAGG	-6	32	92		AA	MMEJ	2.13333			1.13333
	TCTCTGCTCCAGGTTCTCAAGGAAAAGGGAGGAACTGCCAGCTGAAGG	-7	26			GGA	MMEJ	1.73333			3.46667
	TCTCTGCTCCAGGTTCTCAAGGAAAAGGGAGGAACTGCCAGCTGAAGG	-7	14				NHEJ	0.933333			2.6
	TCTCTGCTCCAGGTTCTCAAGGAAAAGGGAGGAACTGCCAGCTGAAGG	-10	12			AGGAA	MMEJ	0.8	summation	27.8667	51	4.66667	0.546405
sgRNA1-9	TCTCTGCTCCAGGTTCTCAAGGAAAAGGGAGGAACTGCCAGCTGAAGG	-10	54	90		AGGAA	MMEJ	3.6
	TCTCTGCTCCAGGTTCTCAAGGAAAAGGGAGGAACTGCCAGCTGAAGG	-2	23				NHEJ	1.53333
	TCTCTGCTCCAGGTTCTCAAGGAAAAGGGAGGAACTGCCAGCTGAAGG	-1	10			A	NHEJ	0.666667
sgRNA1-11	TCTCTGCTCCAGGTTCTCAAGGAAAAGGGAGGAACTGCCAGCTGAAGG	-10	58	92		AGGAA	MMEJ	3.86667
	TCTCTGCTCCAGGTTCTCAAGGAAAAGGGAGGAACTGCCAGCTGAAGG	-3	30				NHEJ	2
sgRNA1-12	TCTCTGCTCCAGGTTCTCAAGGAAAAGGGAGGAACTGCCAGCTGAAGG	-10	65	92		AGGAA	MMEJ	4.33333
	TCTCTGCTCCAGGTTCTCAAGGAAAAGGGAGGAACTGCCAGCTGAAGG	-2	17			AA	MMEJ	1.13333
	TCTCTGCTCCAGGTTCTCAAGGAAAAGGGAGGAACTGCCAGCTGAAGG	-10	10			G	NHEJ	0.666667
sgRNA1-13	TCTCTGCTCCAGGTTCTCAAGGAAAAGGGAGGAACTGCCAGCTGAAGG	-10	52	91		AGGAA	MMEJ	3.46667
	TCTCTGCTCCAGGTTCTCAAGGAAAANGGGAGGAACTGCCAGCTGAAGG	+1	39				NHEJ	2.6
sgRNA1-15	TCTCTGCTCCAGGTTCTCAAGGAAAAGGGAGGAACTGCCAGCTGAAGG	-10	39	87		AGGAA	MMEJ	2.6
	TCTCTGCTCCAGGTTCTCAAGGAAAAGGGAGGAACTGCCAGCTGAAGG	-1	27			A	NHEJ	1.8
	TCTCTGCTCCAGGTTCTCAAGGAAAAGGGAGGAACTGCCAGCTGAAGG	-10	19				NHEJ	1.26667
sgRNA1-16	TCTCTGCTCCAGGTTCTCAAGGAAAAGGGAGGAACTGCCAGCTGAAGG	WT	70	18			WT	4.66667
				86.0667
Grp-sgRNA3（11 embryo samples）
Target sequence	gaaaagggaggaactgccagctgaagggacaacgacaagggcggcttccaaggagcaaaac
sample Number	gene type		Ratio（%）	Total Indel（100%）		Microhomologous sequence		Ratio/ sample Number(11)		Total NHEJ%	Total MMEJ%	Total WT%	NHEJ/MMEJ
sgRNA3-1	AAAGGGAGGAACTGCCAGCTGAAGGGACAACGACAAGGGCGGCTTCC	-9	27	85			NHEJ	2.45455		2.45455	1.36364	1.45455
	AAAGGGAGGAACTGCCAGCTGAAGGGACAACGACAAGGGCGGCTTCC	-9	18				NHEJ	1.63636		1.63636	2.63636
	AAAGGGAGGAACTGCCAGCTGAAGGGACAACGACAAGGGCGGCTTCC	-9	15				NHEJ	1.36364		1.36364	1.90909
	AAAGGGAGGAACTGCCAGCTGAAGGGACAACGACAAGGGCGGCTTCC	-5	15			GA	MMEJ	1.36364		9	2.90909
sgRNA3-3	AAAGGGAGGAACTGCCAGCTGAAGGGACAACGACAAGGGCGGCTTCC	-3	99	99			NHEJ	9		1.27273	3
sgRNA3-4	AAAGGGAGGAACTGCCAGCTGAAGGGACAACGACAAGGGCGGCTTCC	-20	29	90		AAGGGA	MMEJ	2.63636		1.09091	6.45455
	AAAGGGAGGAACTGCCAGCTGAAGGGACAACGACAAGGGCGGCTTCC	-16	21			AC	MMEJ	1.90909		1	2.45455
	AAAGGGAGGAACTGCCAGCTGAAGGGACAACGACAAGGGCGGCTTCC	-6	14				NHEJ	1.27273		2.72727	2.45455
	AAAGGGAGGAACTGCCAGCTGAAGGGACAACGACAAGGGCGGCTTCC	-20	12				NHEJ	1.09091		1.18182	1.63636
	AAAGGGAGGAACTGCCAGCTGAAGGGACAACGACAAGGGCGGCTTCC	-20	11				NHEJ	1		1.63636	8.54545
sgRNA3-5	AAAGGGAGGAACTGCCAGCTGAAGGGACAACGACAAGGGCGGCTTCC	-6	32	80		AG	MMEJ	2.90909		1.36364	5
	AAAGGGAGGAACTGCCAGCTNGAAGGGACAACGACAAGGGCGGCTTCC	+1	30				NHEJ	2.72727		0.909091
	AAAGGGAGGAACTGCCAGCTGAAGGGACAACGACAAGGGCGGCTTCC	WT	16				WT	1.45455		8.54545
	AAAGGGAGGAACTGCCAGCTGAAGGGACAACGACAAGGGCGGCTTCC	-12	13			G	NHEJ	1.18182		3.45455
sgRNA3-6	AAAGGGAGGAACTGCCAGCTGAAGGGACAACGACAAGGGCGGCTTCC	-20	33	85		AAGGGA	MMEJ	3		3.36364
	AAAGGGAGGAACTGCCAGCTGAAGGGACAACGACAAGGGCGGCTTCC	-20	18				NHEJ	1.63636		1.09091
	AAAGGGAGGAACTGCCAGCTGAAGGGACAACGACAAGGGCGGCTTCC	-9	15				NHEJ	1.36364		1.09091
sgRNA3-7	AAAGGGAGGAACTGCCAGCTGAAGGGACAACGACAAGGGCGGCTTCC	-12	71	93		GAA	MMEJ	6.45455	summation	43.1818	38.3636	1.45455	1.12559
	AAAGGGAGGAACTGCCAGCTGAAGGGACAACGACAAGGGCGGCTTCC	-12	10				NHEJ	0.909091
sgRNA3-8	AAAGGGAGGAACTGCCAGCTGAAGGGACAACGACAAGGGCGGCTTCC	-12	94	96		C	NHEJ	8.54545
sgRNA3-9	AAAGGGAGGAACTGCCAGCTGAAGGGACAACGACAAGGGCGGCTTCC	-9	38	95		C	NHEJ	3.45455
	AAAGGGAGGAACTGCCAGCTGAAGGGACAACGACAAGGGCGGCTTCC	-2	37				NHEJ	3.36364
sgRNA3-10	AAAGGGAGGAACTGCCAGCTGAAGGGACAACGACAAGGGCGGCTTCC	-16	27	93		AGG	MMEJ	2.45455
	AAAGGGAGGAACTGCCAGCTGAAGGGACAACGACAAGGGCGGCTTCC	-19	27			AAC	MMEJ	2.45455
	AAAGGGAGGAACTGCCAGCTGAAGGGACAACGACAAGGGCGGCTTCC	-16	18			AC	MMEJ	1.63636
sgRNA3-13	AAAGGGAGGAACTGCCAGCTGAAGGGACAACGACAAGGGCGGCTTCC	-12	94	96		GAA	MMEJ	8.54545
sgRNA3-16	AAAGGGAGGAACTGCCAGCTGAAGGGACAACGACAAGGGCGGCTTCC	-6	55	85		AG	MMEJ	5
	AAAGGGAGGAACTGCCAGCTGAAGGGACAACGACAAGGGCGGCTTCC	-5	12	90.6364		A	NHEJ	1.09091
	AAAGGGAGGAACTGCCAGCTGAAGGGACAACGACAAGGGCGGCTTCC	-5	12				NHEJ	1.09091
Grp-sgRNA4（13 embryo samples）
Target sequence	ggaaaagggaggaactgccagctgaagggacaacgacaagggcggcttccaaggagcaa
sample Number	gene type		Ratio（%）	Total Indel（100%）		Microhomologous sequence		Ratio/ sample Number(13)		Total NHEJ%	Total MMEJ%	Total WT%	NHEJ/MMEJ
sgRNA4-1	GGAACTGCCAGCTGAAGGGACAACGANCAAGGGCGGCTTCCAAGGAGC	+1	62	84			NHEJ	4.76923		4.76923	1	1.15385
	GGAACTGCCAGCTGAAGGGACAACGACAAGGGCGGCTTCCAAGGAGC	-2	16			A	NHEJ	1.23077		1.23077	2.61538	1.61538
	GGAACTGCCAGCTGAAGGGACAACGACAAGGGCGGCTTCCAAGGAGC	WT	15				WT	1.15385		4.30769	1.38462	2.30769
sgRNA4-2	GGAACTGCCAGCTGAAGGGACAACGANCAAGGGCGGCTTCCAAGGAGC	+1	56	78			NHEJ	4.30769		1.46154		0.923077
	GGAACTGCCAGCTGAAGGGACAACGACAAGGGCGGCTTCCAAGGAGC	WT	21				WT	1.61538		1.53846		2
	GGAACTGCCAGCTGAAGGGACAACGACAAGGGCGGCTTCCAAGGAGC	-12	19			C	NHEJ	1.46154		1.46154		0.846154
sgRNA4-3	GGAACTGCCAGCTGAAGGGACAACGACAAGGGCGGCTTCCAAGGAGC	WT	30	68			WT	2.30769		1.30769		3.15385
	GGAACTGCCAGCTGAAGGGACAACGACAAGGGCGGCTTCCAAGGAGC	-2	20			A	NHEJ	1.53846		0.923077		4.92308
	GGAACTGCCAGCTGAAGGGACAACGANCAAGGGCGGCTTCCAAGGAGC	+1	19				NHEJ	1.46154		1.07692		1.61538
	GGAACTGCCAGCTGAAGGGACAACGACAAGGGCGGCTTCCAAGGAGC	-3	13			AC	MMEJ	1		0.923077		1.53846
sgRNA4-4	GGAACTGCCAGCTGAAGGGACAACGACAAGGGCGGCTTCCAAGGAGC	-6	34	86		GACAA	MMEJ	2.61538		2.84615		1.92308
	GGAACTGCCAGCTGAAGGGACAACGACAAGGGCGGCTTCCAAGGAGC	-3	17			A	NHEJ	1.30769		2.30769
	GGAACTGCCAGCTGAAGGGACAACGACAAGGGCGGCTTCCAAGGAGC	-4	12				NHEJ	0.923077		0.923077
	GGAACTGCCAGCTGAAGGGACAACGACAAGGGCGGCTTCCAAGGAGC	WT	12				WT	0.923077		2.23077
sgRNA4-5	GGAACTGCCAGCTGAAGGGACAACGACAAGGGCGGCTTCCAAGGAGC	WT	26	72			WT	2		1.23077
	GGAACTGCCAGCTGAAGGGACAACGACAAGGGCGGCTTCCAAGGAGC	-13	18			CAAGG	MMEJ	1.38462		1.61538
	GGAACTGCCAGCTGAAGGGACAACGANCAAGGGCGGCTTCCAAGGAGC	+1	14				NHEJ	1.07692		0.769231
	GGAACTGCCAGCTGAAGGGACAACGACAAGGGCGGCTTCCAAGGAGC	-1	12				NHEJ	0.923077		1.76923
sgRNA4-6	GGAACTGCCAGCTGAAGGGACAACGANCAAGGGCGGCTTCCAAGGAGC	+1	37	88			NHEJ	2.84615		1.30769
	GGAACTGCCAGCTGAAGGGACAACGACAAGGGCGGCTTCCAAGGAGC	-2	30				NHEJ	2.30769		1.07692
	GGAACTGCCAGCTGAAGGGACAACGACAAGGGCGGCTTCCAAGGAGC	-4	12			A	NHEJ	0.923077		3.61538
	GGAACTGCCAGCTGAAGGGACAACGACAAGGGCGGCTTCCAAGGAGC	WT	11				WT	0.846154		1.23077
sgRNA4-7	GGAACTGCCAGCTGAAGGGACAACGACAAGGGCGGCTTCCAAGGAGC	WT	41				WT	3.15385		1.15385
	GGAACTGCCAGCTGAAGGGACAACGANCAAGGGCGGCTTCCAAGGAGC	+1	29				NHEJ	2.23077		3.30769
	GGAACTGCCAGCTGAAGGGACAACGACAAGGGCGGCTTCCAAGGAGC	-2	16			A	NHEJ	1.23077		6.38462
sgRNA4-9	GGAACTGCCAGCTGAAGGGACAACGACAAGGGCGGCTTCCAAGGAGC	WT	64				WT	4.92308		2.07692
	GGAACTGCCAGCTGAAGGGACAACGANCAAGGGCGGCTTCCAAGGAGC	+1	21				NHEJ	1.61538		1.23077
	GGAACTGCCAGCTGAAGGGACAACGACAAGGGCGGCTTCCAAGGAGC	-3	10			A	NHEJ	0.769231		1.15385
sgRNA4-10	GGAACTGCCAGCTGAAGGGACAACGACAAGGGCGGCTTCCAAGGAGC	-2	23	77		A	NHEJ	1.76923	summation	55.2308	5	22	11.0462
	GGAACTGCCAGCTGAAGGGACAACGACAAGGGCGGCTTCCAAGGAGC	WT	21				WT	1.61538
	GGAACTGCCAGCTGAAGGGACAACGACAAGGGCGGCTTCCAAGGAGC	-3	17			A	NHEJ	1.30769
	GGAACTGCCAGCTGAAGGGACAACGACAAGGGCGGCTTCCAAGGAGC	-7	14				NHEJ	1.07692
sgRNA4-11	GGAACTGCCAGCTGAAGGGACAACGANCAAGGGCGGCTTCCAAGGAGC	+1	47	91			NHEJ	3.61538
	GGAACTGCCAGCTGAAGGGACAACGACAAGGGCGGCTTCCAAGGAGC	-2	16			A	NHEJ	1.23077
	GGAACTGCCAGCTGAAGGGACAACGACAAGGGCGGCTTCCAAGGAGC	-3	15			A	NHEJ	1.15385
sgRNA4-12	GGAACTGCCAGCTGAAGGGACAACGACAAGGGCGGCTTCCAAGGAGC	-1	43	78			NHEJ	3.30769
	GGAACTGCCAGCTGAAGGGACAACGACAAGGGCGGCTTCCAAGGAGC	WT	20				WT	1.53846
sgRNA4-14	GGAACTGCCAGCTGAAGGGACAACGACAAGGGCGGCTTCCAAGGAGC	-3	83	98		A	NHEJ	6.38462
sgRNA4-15	GGAACTGCCAGCTGAAGGGACAACGACAAGGGCGGCTTCCAAGGAGC	-1	27	74			NHEJ	2.07692
	GGAACTGCCAGCTGAAGGGACAACGACAAGGGCGGCTTCCAAGGAGC	WT	25	81.2727			WT	1.92308
	GGAACTGCCAGCTGAAGGGACAACGANCAAGGGCGGCTTCCAAGGAGC	+1	16				NHEJ	1.23077
	GGAACTGCCAGCTGAAGGGACAACGACAAGGGCGGCTTCCAAGGAGC	-2	15			A	NHEJ	1.15385
Grp-sgRNA5（13 embryo samples）
Target sequence	tgccagctgaagggacaacgacaagggcggcttccaaggagcaaaacaaaaccc
sample Number	gene type		Ratio（%）	Total Indel（100%）		Microhomologous sequence		Ratio/ sample Number(13)		Total NHEJ%	Total MMEJ%	Total WT%	NHEJ/MMEJ
sgRNA5-2	GAAGGGACAACGACAAGGGCGGCTTCCAAGGAGCAAAACAAAACCC	WT	24	59			WT	1.84615		1.38462	1.15385	3
	GAAGGGACAACGACAAGGGCGGCTTNNNNNCCAAGGAGCAAAACAAAACCC	+5	18				NHEJ	1.38462		1.15385	1.61538	1.84615
	GAAGGGACAACGACAAGGGCGGCTTCCAAGGAGCAAAACAAAACCC	-1	15			T	NHEJ	1.15385		1		3.53846
	GAAGGGACAACGACAAGGGCGGCTTCCAAGGAGCAAAACAAAACCC	-14	13				NHEJ	1		1.38462		4.23077
sgRNA5-3	GAAGGGACAACGACAAGGGCGGCTTCCAAGGAGCAAAACAAAACCC	WT	46	46			WT	3.53846		1		2.53846
	GAAGGGACAACGACAAGGGCGGCTTCCAAGGAGCAAAACAAAACCC	-1	18			T	NHEJ	1.38462		2.92308		1.23077
	GAAGGGACAACGACAAGGGCGGCTTCCAAGGAGCAAAACAAAACCC	-13	15			CAAGG	MMEJ	1.15385		3.15385		3.61538
	GAAGGGACAACGACAAGGGCGGCTTCCAAGGAGCAAAACAAAACCC	-13	13			C	NHEJ	1		1.84615		2.69231
sgRNA5-4	GAAGGGACAACGACAAGGGCGGCTTCCAAGGAGCAAAACAAAACCC	WT	55	38			WT	4.23077		0.923077		1.92308
	GAAGGGACAACGACAAGGGCGGCTTCCAAGGAGCAAAACAAAACCC	-1	38			T	NHEJ	2.92308		2.92308		2.30769
sgRNA5-5	GAAGGGACAACGACAAGGGCGGCTTCCAAGGAGCAAAACAAAACCC	-12	41	57			NHEJ	3.15385		1.92308		5.15385
	GAAGGGACAACGACAAGGGCGGCTTCCAAGGAGCAAAACAAAACCC	WT	33				WT	2.53846		1
sgRNA5-6	GAAGGGACAACGACAAGGGCGGCTTCCAAGGAGCAAAACAAAACCC	-13	24	75			NHEJ	1.84615		0.923077
	GAAGGGACAACGACAAGGGCGGCTTCCAAGGAGCAAAACAAAACCC	-13	21			CAAGG	MMEJ	1.61538		1.30769
	GAAGGGACAACGACAAGGGCGGCTTCCAAGGAGCAAAACAAAACCC	WT	16				WT	1.23077		0.923077
	GAAGGGACAACGACAAGGGCGGCTTCCAAGGAGCAAAACAAAACCC	-1	12			T	NHEJ	0.923077		3.92308
sgRNA5-7	GAAGGGACAACGACAAGGGCGGCTTCCAAGGAGCAAAACAAAACCC	WT	38	55			WT	2.92308		1.69231
	GAAGGGACAACGACAAGGGCGGCTTCCAAGGAGCAAAACAAAACCC	-1	25			T	NHEJ	1.92308		1.61538
	GAAGGGACAACGACAAGGGCGGCTTCCAAGGAGCAAAACAAAACCC	-1	13			C	NHEJ	1		1.23077
	GAAGGGACAACGACAAGGGCGGCTTCCAAGGAGCAAAACAAAACCC	-16	12				NHEJ	0.923077		3.84615
sgRNA5-8	GAAGGGACAACGACAAGGGCGGCTTCCAAGGAGCAAAACAAAACCC	WT	47	47			WT	3.61538		1
	GAAGGGACAACGACAAGGGCGGCTTCCAAGGAGCAAAACAAAACCC	-14	17				NHEJ	1.30769		1
	GAAGGGACAACGACAAGGGCGGCTTCCAAGGAGCAAAACAAAACCC	-14	12				NHEJ	0.923077		6.30769
sgRNA5-9	GAAGGGACAACGACAAGGGCGGCTTCCAAGGAGCAAAACAAAACCC	-1	51	56		T	NHEJ	3.92308		3.30769
	GAAGGGACAACGACAAGGGCGGCTTCCAAGGAGCAAAACAAAACCC	WT	35				WT	2.69231	summation	47.6923	2.76923	32.0769	17.2222
sgRNA5-10	GAAGGGACAACGACAAGGGCGGCTTCCAAGGAGCAAAACAAAACCC	WT	25	64			WT	1.92308
	GAAGGGACAACGACAAGGGCGGCTTCCAAGGAGCAAAACAAAACCC	-4	22			C	NHEJ	1.69231
	GAAGGGACAACGACAAGGGCGGCTTCCAAGGAGCAAAACAAAACCC	-4	21				NHEJ	1.61538
	GAAGGGACAACGACAAGGGCGGCTTNNNCCAAGGAGCAAAACAAAACCC	+3	16				NHEJ	1.23077
sgRNA5-11	GAAGGGACAACGACAAGGGCGGCTTNCCAAGGAGCAAAACAAAACCC	+1	50	60			NHEJ	3.84615
	GAAGGGACAACGACAAGGGCGGCTTCCAAGGAGCAAAACAAAACCC	WT	30				WT	2.30769
sgRNA5-12	GAAGGGACAACGACAAGGGCGGCTTCCAAGGAGCAAAACAAAACCC	WT	67	26			WT	5.15385
	GAAGGGACAACGACAAGGGCGGCTTCCAAGGAGCAAAACAAAACCC	-1	13			T	NHEJ	1
	GAAGGGACAACGACAAGGGCGGCTTCCAAGGAGCAAAACAAAACCC	-13	13				NHEJ	1
sgRNA5-13	GAAGGGACAACGACAAGGGCGGCTTCCAAGGAGCAAAACAAAACCC	-1	82	91		T	NHEJ	6.30769
sgRNA5-14	GAAGGGACAACGACAAGGGCGGCTTCCAAGGAGCAAAACAAAACCC	-1	43	53		T	NHEJ	3.30769
	GAAGGGACAACGACAAGGGCGGCTTCCAAGGAGCAAAACAAAACCC	WT	39	55.9231			WT	3

## Sheet: Lypd1
Lypd1-sgRNA1（10 embryo samples）
Target sequence	accactctcctgttcttccacttagccctctgcttggcacactgctgaagctaaaggag
sample Number	gene type		Ratio（%）	Total Indel（100%）		Microhomologous sequence		Ratio/ sample Number(10)		Total NHEJ%	Total MMEJ%	Total WT%	NHEJ/MMEJ
sgRNA1-1	ACCACTCTCCTGTTCTTCCACTTAGCCCTCTGCTTGGCACACTGCTGAAGCTA	-4	52	95		TG	MMEJ	5.2		1.5	5.2	1.4
	ACCACTCTCCTGTTCTTCCACTTAGCCCTCTGCTTGGCACACTGCTGAAGCTA	-12	24			GC	MMEJ	2.4		2.7	2.4
	ACCACTCTCCTGTTCTTCCACTTAGCCCTCTGCTTGGCACACTGCTGAAGCTA	-4	15				NHEJ	1.5		9.6	3.1
sgRNA1-2	ACCACTCTCCTGTTCTTCCACTTAGCCCTCTGCTTGGCACACTGCTGAAGCTA	-5	31	93		CT	MMEJ	3.1		1.4	1.6
	ACCACTCTCCTGTTCTTCCACTTAGCCCTCTNGCTTGGCACACTGCTGAAGCTA	1	27				NHEJ	2.7		1.3	3.8
	ACCACTCTCCTGTTCTTCCACTTAGCCCTCTGCTTGGCACACTGCTGAAGCTA	-7	16			GC	MMEJ	1.6		3.4	2
sgRNA1-3	ACCACTCTCCTGTTCTTCCACTTAGCCCTCTNGCTTGGCACACTGCTGAAGCTA	1	96	96			NHEJ	9.6		2	1
sgRNA1-4	ACCACTCTCCTGTTCTTCCACTTAGCCCTCTGCTTGGCACACTGCTGAAGCTA	-3	38	96		CT	MMEJ	3.8		9.7	4.8
	ACCACTCTCCTGTTCTTCCACTTAGCCCTCTGCTTGGCACACTGCTGAAGCTA	-5	14			T	NHEJ	1.4		2	7.4
	ACCACTCTCCTGTTCTTCCACTTAGCCCTCTGCTTGGCACACTGCTGAAGCTA	-3	13				NHEJ	1.3		1.6	9.9
sgRNA1-5	ACCACTCTCCTGTTCTTCCACTTAGCCCTCTNGCTTGGCACACTGCTGAAGCTA	1	34	91			NHEJ	3.4		10
	ACCACTCTCCTGTTCTTCCACTTAGCCCTCTNNNNGCTTGGCACACTGCTGAAGCTA	4	20				NHEJ	2	summation	45.2	41.2	1.4	1.09709
	ACCACTCTCCTGTTCTTCCACTTAGCCCTCTGCTTGGCACACTGCTGAAGCTA	-7	20			GC	MMEJ	2
	ACCACTCTCCTGTTCTTCCACTTAGCCCTCTGCTTGGCACACTGCTGAAGCTA	-5	10			CT	MMEJ	1
sgRNA1-6	ACCACTCTCCTGTTCTTCCACTTAGCCCTCTNGCTTGGCACACTGCTGAAGCTA	1	97	97			NHEJ	9.7
sgRNA1-7	ACCACTCTCCTGTTCTTCCACTTAGCCCTCTGCTTGGCACACTGCTGAAGCTA	-7	48	93		GC	MMEJ	4.8
	ACCACTCTCCTGTTCTTCCACTTAGCCCTCTGCTTGGCACACTGCTGAAGCTA	-6	20				NHEJ	2
	ACCACTCTCCTGTTCTTCCACTTAGCCCTCTGCTTGGCACACTGCTGAAGCTA	-7	16				NHEJ	1.6
sgRNA1-8	ACCACTCTCCTGTTCTTCCACTTAGCCCTCTGCTTGGCACACTGCTGAAGCTA	-13	100	100		C	NHEJ	10
sgRNA1-9	not available			27				0
sgRNA1-10	ACCACTCTCCTGTTCTTCCACTTAGCCCTCTGCTTGGCACACTGCTGAAGCTA	-12	74	83		GC	MMEJ	7.4
	ACCACTCTCCTGTTCTTCCACTTAGCCCTCTGCTTGGCACACTGCTGAAGCTA	WT	14				WT	1.4
sgRNA1-11	ACCACTCTCCTGTTCTTCCACTTAGCCCTCTGCTTGGCACACTGCTGAAGCTA	-7	99	100		GC	MMEJ	9.9
				88.2727
Lypd1-sgRNA2（12 embryo samples）
Target sequence	accactctcctgttcttccacttagccctctgcttggcacactgctgaagctaaaggag
sample Number	gene type		Ratio（%）	Total Indel（100%）		Microhomologous sequence		Ratio/ sample Number(12)		Total NHEJ%	Total MMEJ%	Total WT%	NHEJ/MMEJ
sgRNA2-1	TCTCCTGTTCTTCCACTTAGCCCTCTGCTTGGCACACTGCTGAAGCTAAAGGA	WT	100	0			WT	8.33333		3.08333	1.25	8.33333
sgRNA2-2	TCTCCTGTTCTTCCACTTAGCCCTCTGCTTGGCACACTGCTGAAGCTAAAGGA	WT	51	45			WT	4.25		8	2.75	4.25
	TCTCCTGTTCTTCCACTTAGCCCTCTGCTTGGCACACTGCTGAAGCTAAAGGA	-1	37				NHEJ	3.08333		1.66667	1.25	6.66667
sgRNA2-3	TCTCCTGTTCTTCCACTTAGCCCTCTGCTTGGCACACTGCTGAAGCTAAAGGA	WT	80	18			WT	6.66667		1.91667	4.91667	8.33333
	TCTCCTGTTCTTCCACTTAGCCCTCTGCTTGGCACACTGCTGAAGCTAAAGGA	-4	15			TG	MMEJ	1.25		1.91667		5.25
sgRNA2-4	TCTCCTGTTCTTCCACTTAGCCCTCTGCTTGGCACACTGCTGAAGCTAAAGGA	-2	96	98			NHEJ	8		0.916667		8.33333
sgRNA2-5	TCTCCTGTTCTTCCACTTAGCCCTCTGCTTGGCACACTGCTGAAGCTAAAGGA	WT	100	0			WT	8.33333				6.75
sgRNA2-6	TCTCCTGTTCTTCCACTTAGCCCTCTGCTTGGCACACTGCTGAAGCTAAAGGA	WT	63	33			WT	5.25				5.33333
	TCTCCTGTTCTTCCACTTAGCCCTCTGCTTGGCACACTGCTGAAGCTAAAGGA	-4	33			TG	MMEJ	2.75				3.58333
sgRNA2-7	TCTCCTGTTCTTCCACTTAGCCCTCTGCTTGGCACACTGCTGAAGCTAAAGGA	WT	100	0			WT	8.33333				8.25
sgRNA2-8	TCTCCTGTTCTTCCACTTAGCCCTCTGCTTGGCACACTGCTGAAGCTAAAGGA	WT	81	16			WT	6.75				2
	TCTCCTGTTCTTCCACTTAGCCCTCTGCTTGGCACACTGCTGAAGCTAAAGGA	-7	15			GC	MMEJ	1.25	summation	17.5	10.1667	67.0833	1.72131
sgRNA2-9	TCTCCTGTTCTTCCACTTAGCCCTCTGCTTGGCACACTGCTGAAGCTAAAGGA	WT	64	23			WT	5.33333
	TCTCCTGTTCTTCCACTTAGCCCTCTGNNNNNNNNNNNNNNCTTGGCACACTGCTGAAGCTAAAGGA	+14	20				NHEJ	1.66667
sgRNA2-10	TCTCCTGTTCTTCCACTTAGCCCTCTGCTTGGCACACTGCTGAAGCTAAAGGA	WT	43	53			WT	3.58333
	TCTCCTGTTCTTCCACTTAGCCCTCTGCTTGGCACACTGCTGAAGCTAAAGGA	-1	23				NHEJ	1.91667
	TCTCCTGTTCTTCCACTTAGCCCTCTGCTTGGCACACTGCTGAAGCTAAAGGA-1		23				NHEJ	1.91667
sgRNA2-11	TCTCCTGTTCTTCCACTTAGCCCTCTGCTTGGCACACTGCTGAAGCTAAAGGA	WT	99	0			WT	8.25
sgRNA2-12	TCTCCTGTTCTTCCACTTAGCCCTCTGCTTGGCACACTGCTGAAGCTAAAGGA	-7	59	70		GC	MMEJ	4.91667
	TCTCCTGTTCTTCCACTTAGCCCTCTGCTTGGCACACTGCTGAAGCTAAAGGA	WT	24	29.6667			WT	2
	TCTCCTGTTCTTCCACTTAGCCCTCTGCTTGGCACACTGCTGAAGCTAAAGGA	-7	11			C	NHEJ	0.916667
Lypd1-sgRNA3（6 embryo samples）
Target sequence	ctgaagctaaaggagatgccaacccctgctgcctcacctgtctggcccttcgtctctca
sample Number	gene type		Ratio（%）	Total Indel（100%）		Microhomologous sequence		Ratio/ sample Number(13)		Total NHEJ%	Total MMEJ%	Total WT%	NHEJ/MMEJ
sgRNA3-1	AAGGAGATGCCAACCCCTGCTGCCTCACCTGTCTGGCCCTTCGTCTCTCA	WT	98	0			WT	16.3333		2.66667	5.33333	16.3333
sgRNA3-2	AAGGAGATGCCAACCCCTGCTGCCTCACCTGTCTGGCCCTTCGTCTCTCA	-9	32	88		CTG	MMEJ	5.33333		12.6667	2.66667	11
	AAGGAGATGCCAACCCCTGCTGCCTCACCTNGTCTGGCCCTTCGTCTCTCA	+1	16				NHEJ	2.66667		3.66667	5.66667	15.8333
	AAGGAGATGCCAACCCCTGCTGCCTCACCTGTCTGGCCCTTCGTCTCTCA	-14	16			GCC	MMEJ	2.66667		3.83333	1.66667
sgRNA3-3	AAGGAGATGCCAACCCCTGCTGCCTCACCTNNNNNNNNNNNNNNNNNGTCTGGCCCTTCGTCTCTCA	+17	76	81			NHEJ	12.6667		1.83333
sgRNA3-4	AAGGAGATGCCAACCCCTGCTGCCTCACCTGTCTGGCCCTTCGTCTCTCA	WT	66	22			WT	11	summation	24.6667	15.3333	43.1667	1.6087
	AAGGAGATGCCAACCCCTGCTGCCTCACCTNNNNNNGTCTGGCCCTTCGTCTCTCA	+6	22				NHEJ	3.66667
sgRNA3-5	AAGGAGATGCCAACCCCTGCTGCCTCACCTGTCTGGCCCTTCGTCTCTCA	WT	95	0			WT	15.8333
sgRNA3-6	AAGGAGATGCCAACCCCTGCTGCCTCACCTGTCTGGCCCTTCGTCTCTCA	-9	34	95		CTG	MMEJ	5.66667
	AAGGAGATGCCAACCCCTGCTGCCTCACCTGTCTGGCCCTTCGTCTCTCA	-14	23	47.6667			NHEJ	3.83333
	AAGGAGATGCCAACCCCTGCTGCCTCACCTGTCTGGCCCTTCGTCTCTCA	-14	11				NHEJ	1.83333
	AAGGAGATGCCAACCCCTGCTGCCTCACCTGTCTGGCCCTTCGTCTCTCA	-9	10			CT	MMEJ	1.66667
Lypd1-sgRNA4（7 embryo samples）
Target sequence	ctgaagctaaaggagatgccaacccctgctgcctcacctgtctggcccttcgtctctca
sample Number	gene type		Ratio（%）	Total Indel（100%）		Microhomologous sequence		Ratio/ sample Number(7)		Total NHEJ%	Total MMEJ%	Total WT%	NHEJ/MMEJ
sgRNA4-4	CTAAAGGAGATGCCAACCCCTGCTGCCTCACCTGTCTGGCCCTTCGTCTCTCA	WT	54	34			WT	7.71429		4.85714	3.71429	7.71429
	CTAAAGGAGATGCCAACCCCTGCTGCCTCACCTGTCTGGCCCTTCGTCTCTCA	-3	34				NHEJ	4.85714		2.14286	3.85714	4.42857
sgRNA4-1	CTAAAGGAGATGCCAACCCCTGCTGCCTCACCTGTCTGGCCCTTCGTCTCTCA	WT	31	53			WT	4.42857		4.71429	10.5714	10
	CTAAAGGAGATGCCAACCCCTGCTGCCTCACCTGTCTGGCCCTTCGTCTCTCA	-10	26			TGC	MMEJ	3.71429		1.71429		6.71429
	CTAAAGGAGATGCCAACCCCTGCTGCCTCACCTGTCTGGCCCTTCGTCTCTCA	-36	15				NHEJ	2.14286		2.85714		14.2857
sgRNA4-3	CTAAAGGAGATGCCAACCCCTGCTGCCTCACCTGTCTGGCCCTTCGTCTCTCA	WT	70	27			WT	10				10.7143
	CTAAAGGAGATGCCAACCCCTGCTGCCTCACCTGTCTGGCCCTTCGTCTCTCA	-2	27			CC	MMEJ	3.85714	summation	16.2857	18.1429	53.8571	0.897638
sgRNA4-5	CTAAAGGAGATGCCAACCCCTGCTGCCTCACCTGTCTGGCCCTTCGTCTCTCA	WT	47	33			WT	6.71429
	CTAAAGGAGATGCCAACCNNCCTGCTGCCTCACCTGTCTGGCCCTTCGTCTCTCA	+2	33				NHEJ	4.71429
sgRNA4-6	CTAAAGGAGATGCCAACCCCTGCTGCCTCACCTGTCTGGCCCTTCGTCTCTCA	WT	100	0			WT	14.2857
sgRNA4-7	CTAAAGGAGATGCCAACCCCTGCTGCCTCACCTGTCTGGCCCTTCGTCTCTCA-14		74	86		ACC	MMEJ	10.5714
	CTAAAGGAGATGCCAACCCCTGCTGCCTCACCTGTCTGGCCCTTCGTCTCTCA	-14	12				NHEJ	1.71429
sgRNA4-8	CTAAAGGAGATGCCAACCCCTGCTGCCTCACCTGTCTGGCCCTTCGTCTCTCA	WT	75	20			WT	10.7143
	CTAAAGGAGATGCCAACCCCTGCTGCCTCACCTGTCTGGCCCTTCGTCTCTCA	-7	20	36.1429			NHEJ	2.85714
Lypd1-sgRNA5（4 embryo samples）
Target sequence	cacttagccctctgcttggcacactgctgaagctaaaggagatgccaaccc
sample Number	gene type		Ratio（%）	Total Indel（100%）		Microhomologous sequence		Ratio/ sample Number(4)		Total NHEJ%	Total MMEJ%	Total WT%	NHEJ/MMEJ
sgRNA5-1	ACTTAGCCCTCTGCTTGGCACACTGCTGAAGCTAAAGGAGATGCCAACCC	WT	100	0			WT	25		16.5	7	25
sgRNA5-2	ACTTAGCCCTCTGCTTGGCACACTGCTGAAGCTAAAGGAGATGCCAACCC	WT	100	0			WT	25		5	5.25	25
sgRNA5-3	ACTTAGCCCTCTGCTTGGCACACTGCTGAAGCTAAAGGAGATGCCAACCC	-7	66	70			NHEJ	16.5	summation	21.5	12.25	50	1.7551
sgRNA5-4	ACTTAGCCCTCTGCTTGGCACACTGCTGAAGCTAAAGGAGATGCCAACCC	-26	28	83		CA	MMEJ	7
	ACTTAGCCCTCTGCTTGGCACACTGCTGAAGCTAAAGGAGATGCCAACCC	-12	21	38.25		GC	MMEJ	5.25
	ACTTAGCCCTCTGCTTGGCACACTGCTGAAGCTAAAGGAGATGCCAACCC	-26	20				NHEJ	5

## Sheet: Pv
Pv-sgRNA1（16 embryo samples）
Target sequence	tcttttgcagaattctccactctggtggctgaaagctaagtggcgctgactgcttgggtcccccacctctccatccccaac
sample Number	gene type		Ratio（%）	Total Indel（100%）		Microhomologous sequence		Ratio/ sample Number(13)		Total NHEJ%	Total MMEJ%	Total WT%	NHEJ/MMEJ
sgRNA1-1	TTGCAGAATTCTCCACTCTGGTGGCTGAAAGCTAAGTGGCGCTGACTGCTTGGGTCCCC	-3	21	76			NHEJ	1.3125		1.3125	1.1875	1.25
	TTGCAGAATTCTCCACTCTGGTGGCTGAAAGCTAAGTGGCGCTGACTGCTTGGGTCCCC	WT	20				WT	1.25		0.6875	0.8125	2
	TTGCAGAATTCTCCACTCTGGTGGCTGAAAGCTAAGTGGCGCTGACTGCTTGGGTCCCC	-5	19			AAG	MMEJ	1.1875		1.125	4.0625
	TTGCAGAATTCTCCACTCTGGTGGCTGAAAGCTAAGTGGCGCTGACTGCTTGGGTCCCC-15	-15	13			GTGGC	MMEJ	0.8125		0.9375	2.125
	TTGCAGAATTCTCCACTCTGGTGGCTGAAAGCTAAGTGGCGCTGACTGCTTGGGTCCCC	-3	11				NHEJ	0.6875		0.8125	1.375
sgRNA1-2	TTGCAGAATTCTCCACTCTGGTGGCTGAAAGCTAAGTGGCGCTGACTGCTTGGGTCCCC	-17	65	99		GCT	MMEJ	4.0625		4	0.75
	TTGCAGAATTCTCCACTCTGGTGGCTGAAAGCTAAGTGGCGCTGACTGCTTGGGTCCCC	-17	34			GCTGA	MMEJ	2.125		0.8125	2.625
sgRNA1-3	TTGCAGAATTCTCCACTCTGGTGGCTGAAAGCTAAGTGGCGCTGACTGCTTGGGTCCCC	-5	22	95		AAG	MMEJ	1.375		2.6875	1.0625
	TTGCAGAATTCTCCACTCTGGTGGCTGAAAGCTAAGTGGCGCTGACTGCTTGGGTCCCC	-1	18				NHEJ	1.125		1.3125	0.625
	TTGCAGAATTCTCCACTCTGGTGGCTGAAAGCTNAAGTGGCGCTGACTGCTTGGGTCCCC	+1	15				NHEJ	0.9375		0.8125	2.3125
	TTGCAGAATTCTCCACTCTGGTGGCTGAAAGCTAAGTGGCGCTGACTGCTTGGGTCCCC	-1	13				NHEJ	0.8125		1.25	0.875
sgRNA1-4	TTGCAGAATTCTCCACTCTGGTGGCTGAAAGCTAAGTGGCGCTGACTGCTTGGGTCCCC-1		64	96			NHEJ	4		0.625	0.75
	TTGCAGAATTCTCCACTCTGGTGGCTGAAAGCTNNAAGTGGCGCTGACTGCTTGGGTCCCC	+2	13				NHEJ	0.8125		3.1875	1.3125
	TTGCAGAATTCTCCACTCTGGTGGCTGAAAGCTAAGTGGCGCTGACTGCTTGGGTCCCC	-17	12			GC	MMEJ	0.75		1.8125	1.25
sgRNA1-5	TTGCAGAATTCTCCACTCTGGTGGCTGAAAGCTAAGTGGCGCTGACTGCTTGGGTCCCC	-15	42	95		GTGGC	MMEJ	2.625		5	5.75
	TTGCAGAATTCTCCACTCTGGTGGCTGAAAGCTAAGTGGCGCTGACTGCTTGGGTCCCC-5		17			AAG	MMEJ	1.0625		1.375	2.125
	TTGCAGAATTCTCCACTCTGGTGGCTGAAAGCTAAGTGGCGCTGACTGCTTGGGTCCCC	-15	10			GTGGC	MMEJ	0.625			1.3125
sgRNA1-6	TTGCAGAATTCTCCACTCTGGTGGCTGAAAGCTAAGTGGCGCTGACTGCTTGGGTCCCC-5		37	90		AAG	MMEJ	2.3125			0.625
	TTGCAGAATTCTCCACTCTGGTGGCTGAAAGCTAAGTGGCGCTGACTGCTTGGGTCCCC	-8	14			GCT	MMEJ	0.875			1.125
	TTGCAGAATTCTCCACTCTGGTGGCTGAAAGCTAAGTGGCGCTGACTGCTTGGGTCCCC	-17	12			GCTGA	MMEJ	0.75			0.625
sgRNA1-7	TTGCAGAATTCTCCACTCTGGTGGCTGAAAGCTAAGTGGCGCTGACTGCTTGGGTCCCC	-1	43	91			NHEJ	2.6875			4.625
	TTGCAGAATTCTCCACTCTGGTGGCTGAAAGCTAAGTGGCGCTGACTGCTTGGGTCCCC-5		21			AAG	MMEJ	1.3125			0.625
	TTGCAGAATTCTCCACTCTGGTGGCTGAAAGCTAAGTGGCGCTGACTGCTTGGGTCCCC	-4	20			AG	MMEJ	1.25			2
sgRNA1-8	TTGCAGAATTCTCCACTCTGGTGGCTGAAAGCTAAGTGGCGCTGACTGCTTGGGTCCCC	-5	92	99		AAG	MMEJ	5.75			1.0625
sgRNA1-9	TTGCAGAATTCTCCACTCTGGTGGCTGAAAGCTAAGTGGCGCTGACTGCTTGGGTCCCC	-5	34	89		AAG	MMEJ	2.125			2.25
	TTGCAGAATTCTCCACTCTGGTGGCTGAAAGCTAAGTGGCGCTGACTGCTTGGGTCCCC	-16	21				NHEJ	1.3125			1.9375
	TTGCAGAATTCTCCACTCTGGTGGCTGAAAGCTAAGTGGCGCTGACTGCTTGGGTCCCC	-16	13				NHEJ	0.8125	summation	27.75	45.1875	3.25	0.614108
sgRNA1-10	TTGCAGAATTCTCCACTCTGGTGGCTGAAAGCTAAGTGGCGCTGACTGCTTGGGTCCCC	-15	21	97		GTGGC	MMEJ	1.3125
	TTGCAGAATTCTCCACTCTGGTGGCTGAAAGCTAAGTGGCGCTGACTGCTTGGGTCCCC	-1	20				NHEJ	1.25
	TTGCAGAATTCTCCACTCTGGTGGCTGAAAGCTAAGTGGCGCTGACTGCTTGGGTCCCC	-15	10			GTGGC	MMEJ	0.625
sgRNA1-11	TTGCAGAATTCTCCACTCTGGTGGCTGAAAGCTAAGTGGCGCTGACTGCTTGGGTCCCC	WT	32	53			WT	2
	TTGCAGAATTCTCCACTCTGGTGGCTGAAAGCTAAGTGGCGCTGACTGCTTGGGTCCCC	-5	18			AAG	MMEJ	1.125
	TTGCAGAATTCTCCACTCTGGTGGCTGAAAGCTAAGTGGCGCTGACTGCTTGGGTCCCC	-17	10			GCT	MMEJ	0.625
sgRNA1-12	TTGCAGAATTCTCCACTCTGGTGGCTGAAAGCTAAGTGGCGCTGACTGCTTGGGTCCCC	-5	74	98		AAG	MMEJ	4.625
	TTGCAGAATTCTCCACTCTGGTGGCTGAAAGCTAAGTGGCGCTGACTGCTTGGGTCCCC	-1	10				NHEJ	0.625
sgRNA1-13	TTGCAGAATTCTCCACTCTGGTGGCTGAAAGCTNAAGTGGCGCTGACTGCTTGGGTCCCC	+1	51	68			NHEJ	3.1875
	TTGCAGAATTCTCCACTCTGGTGGCTGAAAGCTAAGTGGCGCTGACTGCTTGGGTCCCC	WT	29				NHEJ	1.8125
sgRNA1-14	TTGCAGAATTCTCCACTCTGGTGGCTGAAAGCTNNAAGTGGCGCTGACTGCTTGGGTCCCC	+2	80	90			NHEJ	5
	TTGCAGAATTCTCCACTCTGGTGGCTGAAAGCTAAGTGGCGCTGACTGCTTGGGTCCCC	-17	10			GCTGA	MMEJ	0.625
sgRNA1-15	TTGCAGAATTCTCCACTCTGGTGGCTGAAAGCTAAGTGGCGCTGACTGCTTGGGTCCCC-15		32	96		GTGGC	MMEJ	2
	TTGCAGAATTCTCCACTCTGGTGGCTGAAAGCTAAGTGGCGCTGACTGCTTGGGTCCCC	-1	22				NHEJ	1.375
	TTGCAGAATTCTCCACTCTGGTGGCTGAAAGCTAAGTGGCGCTGACTGCTTGGGTCCCC	-5	17			AAG	MMEJ	1.0625
sgRNA1-16	TTGCAGAATTCTCCACTCTGGTGGCTGAAAGCTAAGTGGCGCTGACTGCTTGGGTCCCC-15		36	97		GTGGC	MMEJ	2.25
	TTGCAGAATTCTCCACTCTGGTGGCTGAAAGCTAAGTGGCGCTGACTGCTTGGGTCCCC	-5	31	89.3125		AAG	MMEJ	1.9375
Pv-sgRNA2（13 embryo samples）
Target sequence	gctaagtggcgctgactgcttgggtcccccacctctccatccccaacgccccatctcagtccttctcgcgg
sample Number	gene type		Ratio（%）	Total Indel（100%）		Microhomologous sequence		Ratio/ sample Number(13)		Total NHEJ%	Total MMEJ%	Total WT%	NHEJ/MMEJ
sgRNA3-1	GCGCTGACTGCTTGGGTCCCCCACCTCTCCATCCCCAACGCCCCATCTCAGTCCTTCTC	WT	100	0			WT	7.69231		3.53846	4.53846	7.69231
sgRNA3-2	GCGCTGACTGCTTGGGTCCCCCACCTCTCCATCCCCAACGCCCCATCTCAGTCCTTCTC	-3	59	61		CC	MMEJ	4.53846		2.07692	2.07692	2.84615
	GCGCTGACTGCTTGGGTCCCCCACCTCTCCATCCCCAACGCCCCATCTCAGTCCTTCTC	WT	37				WT	2.84615		0.923077	5.92308	4.07692
sgRNA3-3	GCGCTGACTGCTTGGGTCCCCCACCTCTCCATCCCCAACGCCCCATCTCAGTCCTTCTC	WT	53	46			WT	4.07692			7	7.15385
	GCGCTGACTGCTTGGGTCCCCCACCTCTCCATCCCCAACGCCCCATCTCAGTCCTTCTC	-2	46				NHEJ	3.53846				5
sgRNA3-4	GCGCTGACTGCTTGGGTCCCCCACCTCTCCATCCCCAACGCCCCATCTCAGTCCTTCTC	WT	93	6			WT	7.15385				7.69231
sgRNA3-5	GCGCTGACTGCTTGGGTCCCCCACCTCTCCATCCCCAACGCCCCATCTCAGTCCTTCTC	WT	65	33			WT	5				5.38462
	GCGCTGACTGCTTGGGTCCCCCACCTCTCCATCCCCAACGCCCCATCTCAGTCCTTCTC	-6	27				NHEJ	2.07692				7.69231
sgRNA3-6	GCGCTGACTGCTTGGGTCCCCCACCTCTCCATCCCCAACGCCCCATCTCAGTCCTTCTC	WT	100	0			WT	7.69231				7.69231
sgRNA3-7	GCGCTGACTGCTTGGGTCCCCCACCTCTCCATCCCCAACGCCCCATCTCAGTCCTTCTC	WT	70	27			WT	5.38462				6.61538
	GCGCTGACTGCTTGGGTCCCCCACCTCTCCATCCCCAACGCCCCATCTCAGTCCTTCTC	-14	27			CCA	MMEJ	2.07692				7.69231
sgRNA3-8	GCGCTGACTGCTTGGGTCCCCCACCTCTCCATCCCCAACGCCCCATCTCAGTCCTTCTC	WT	100	0			WT	7.69231	summation	6.53846	19.5385	69.5385	0.334646
sgRNA3-9	GCGCTGACTGCTTGGGTCCCCCACCTCTCCATCCCCAACGCCCCATCTCAGTCCTTCTC	WT	100	0			WT	7.69231
sgRNA3-10	GCGCTGACTGCTTGGGTCCCCCACCTCTCCATCCCCAACGCCCCATCTCAGTCCTTCTC	WT	86	13			WT	6.61538
sgRNA3-11	GCGCTGACTGCTTGGGTCCCCCACCTCTCCATCCCCAACGCCCCATCTCAGTCCTTCTC	WT	100	0			WT	7.69231
sgRNA3-12	GCGCTGACTGCTTGGGTCCCCCACCTCTCCATCCCCAACGCCCCATCTCAGTCCTTCTC	-14	77	90		CCCCA	MMEJ	5.92308
	GCGCTGACTGCTTGGGTCCCCCACCTCTCCATCCCCAACGCCCCATCTCAGTCCTTCTC	-1	12				NHEJ	0.923077
sgRNA3-13	GCGCTGACTGCTTGGGTCCCCCACCTCTCCATCCCCAACGCCCCATCTCAGTCCTTCTC	-4	91	91		CC	MMEJ	7
				28.2308
Pv-sgRNA3（16 embryo samples）
Target sequence	tcttttgcagaattctccactctggtggctgaaagctaagtggcgctgactgcttgggtcccccacctctccatccccaac
sample Number	gene type		Ratio（%）	Total Indel（100%）		Microhomologous sequence		Ratio/ sample Number(13)		Total NHEJ%	Total MMEJ%	Total WT%	NHEJ/MMEJ
sgRNA4-1	TCTTTTGCAGAATTCTCCACTCTGGTGGCTGAAAGCTAAGTGGCGCTGACTGCTTGGGTC	WT	100	0			WT	6.25		1.4375	3.5	6.25
sgRNA4-2	TCTTTTGCAGAATTCTCCACTCTGGTGGCTGAAAGCTAAGTGGCGCTGACTGCTTGGGTC	WT	100	0			WT	6.25		0.8125	0.8125	6.25
sgRNA4-3	TCTTTTGCAGAATTCTCCACTCTGGTGGCTGAAAGCTAAGTGGCGCTGACTGCTTGGGTC	WT	76	23			WT	4.75		0.625	1.5625	4.75
	TCTTTTGCAGAATTCTCCACTCNTGGTGGCTGAAAGCTAAGTGGCGCTGACTGCTTGGGTC		23				NHEJ	1.4375		0.875	0.8125	0.6875
sgRNA4-4	TCTTTTGCAGAATTCTCCACTCTGGTGGCTGAAAGCTAAGTGGCGCTGACTGCTTGGGTC	-9	56	86		CT	MMEJ	3.5		2.375	3	5.625
	TCTTTTGCAGAATTCTCCACTCNTGGTGGCTGAAAGCTAAGTGGCGCTGACTGCTTGGGTC	+1	13				NHEJ	0.8125		1.0625	1.25	5.6875
	TCTTTTGCAGAATTCTCCACTCTGGTGGCTGAAAGCTAAGTGGCGCTGACTGCTTGGGTC	WT	11				WT	0.6875		0.8125	0.625	1.625
	TCTTTTGCAGAATTCTCCACTCTGGTGGCTGAAAGCTAAGTGGCGCTGACTGCTTGGGTC	-9	10				NHEJ	0.625		1.3125	1.25	1.625
sgRNA4-5	TCTTTTGCAGAATTCTCCACTCTGGTGGCTGAAAGCTAAGTGGCGCTGACTGCTTGGGTC	-6	14	34			NHEJ	0.875		1.8125		5.9375
sgRNA4-6	TCTTTTGCAGAATTCTCCACTCTGGTGGCTGAAAGCTAAGTGGCGCTGACTGCTTGGGTC	WT	90	9			WT	5.625		0.625		1
sgRNA4-7	TCTTTTGCAGAATTCTCCACTCTGGTGGCTGAAAGCTAAGTGGCGCTGACTGCTTGGGTC	WT	91	8			WT	5.6875		3		4.75
sgRNA4-8	TCTTTTGCAGAATTCTCCACTCNNNTGGTGGCTGAAAGCTAAGTGGCGCTGACTGCTTGGGTC	+3	38	69			NHEJ	2.375		0.75		5.875
	TCTTTTGCAGAATTCTCCACTCTGGTGGCTGAAAGCTAAGTGGCGCTGACTGCTTGGGTC	WT	26				WT	1.625				2
	TCTTTTGCAGAATTCTCCACTCTGGTGGCTGAAAGCTAAGTGGCGCTGACTGCTTGGGTC	-2	17				NHEJ	1.0625				5.5
	TCTTTTGCAGAATTCTCCACTCTGGTGGCTGAAAGCTAAGTGGCGCTGACTGCTTGGGTC	-3	13			TGG	MMEJ	0.8125				1.25
sgRNA4-9	TCTTTTGCAGAATTCTCCACTCTGGTGGCTGAAAGCTAAGTGGCGCTGACTGCTTGGGTC	WT	26	65			WT	1.625	summation	15.5	12.8125	58.8125	1.20976
	TCTTTTGCAGAATTCTCCACTCTGGTGGCTGAAAGCTAAGTGGCGCTGACTGCTTGGGTC	-6	25			TGG	MMEJ	1.5625
	TCTTTTGCAGAATTCTCCACTCTGGTGGCTGAAAGCTAAGTGGCGCTGACTGCTTGGGTC	-9	13				NHEJ	0.8125
	TCTTTTGCAGAATTCTCCACTCTGGTGGCTGAAAGCTAAGTGGCGCTGACTGCTTGGGTC	-6	13			TCT	MMEJ	0.8125
sgRNA4-10	TCTTTTGCAGAATTCTCCACTCTGGTGGCTGAAAGCTAAGTGGCGCTGACTGCTTGGGTC	WT	95	4			WT	5.9375
sgRNA4-11	TCTTTTGCAGAATTCTCCACTCTGGTGGCTGAAAGCTAAGTGGCGCTGACTGCTTGGGTC	-2	48	78		CT	MMEJ	3
	TCTTTTGCAGAATTCTCCACTCTGGTGGCTGAAAGCTAAGTGGCGCTGACTGCTTGGGTC	-7	20			CTG	MMEJ	1.25
	TCTTTTGCAGAATTCTCCACTCTGGTGGCTGAAAGCTAAGTGGCGCTGACTGCTTGGGTC	WT	16				WT	1
	TCTTTTGCAGAATTCTCCACTCTGGTGGCTGAAAGCTAAGTGGCGCTGACTGCTTGGGTC	-9	10			CT	MMEJ	0.625
sgRNA4-12	TCTTTTGCAGAATTCTCCACTCTGGTGGCTGAAAGCTAAGTGGCGCTGACTGCTTGGGTC	WT	76	21			WT	4.75
	TCTTTTGCAGAATTCTCCACTCNNNNNNNNTGGTGGCTGAAAGCTAAGTGGCGCTGACTGCTTGGGTC	+8	21				NHEJ	1.3125
sgRNA4-13	TCTTTTGCAGAATTCTCCACTCTGGTGGCTGAAAGCTAAGTGGCGCTGACTGCTTGGGTC	WT	94	5			WT	5.875
sgRNA4-14	TCTTTTGCAGAATTCTCCACTCTGGTGGCTGAAAGCTAAGTGGCGCTGACTGCTTGGGTC	WT	32	65			WT	2
	TCTTTTGCAGAATTCTCCACTCTGGTGGCTGAAAGCTAAGTGGCGCTGACTGCTTGGGTC	-1	29				NHEJ	1.8125
	TCTTTTGCAGAATTCTCCACTCTGGTGGCTGAAAGCTAAGTGGCGCTGACTGCTTGGGTC	-7	20			CTG	MMEJ	1.25
	TCTTTTGCAGAATTCTCCACTCNTGGTGGCTGAAAGCTAAGTGGCGCTGACTGCTTGGGTC	+1	10				NHEJ	0.625
sgRNA4-15	TCTTTTGCAGAATTCTCCACTCTGGTGGCTGAAAGCTAAGTGGCGCTGACTGCTTGGGTC	WT	88	11			WT	5.5
sgRNA4-16	TCTTTTGCAGAATTCTCCACTCNTGGTGGCTGAAAGCTAAGTGGCGCTGACTGCTTGGGTC	+1	48	74			NHEJ	3
	TCTTTTGCAGAATTCTCCACTCTGGTGGCTGAAAGCTAAGTGGCGCTGACTGCTTGGGTC	WT	20	34.5			WT	1.25
	TCTTTTGCAGAATTCTCCACTCTGGTGGCTGAAAGCTAAGTGGCGCTGACTGCTTGGGTC	-1	12				NHEJ	0.75

## Sheet: Vip
Vip-sgRNA2（16 embryo samples）
Target sequence	agtgagggagattctgcagactttcttgaagagctggagaaatgatgggaagaggcctctgggcagagctgaaatcagaggt
sample Number	gene type		Ratio（%）	Total Indel（100%）		Microhomologous sequence		Ratio/ sample Number(16)		Total NHEJ%	Total MMEJ%	Total WT%	NHEJ/MMEJ
sgRNA2-1	CTGCAGACTTTCTTGAAGAGCTGGAGAAATGATGGGAAGAGGCCTCTGGGCAGAGCTGAAATC	WT	83	16			WT	5.1875		1	2.25	5.1875
	CTGCAGACTTTCTTGAAGAGCTGGAGAAATGATGGGAAGAGGCCTCTGGGCAGAGCTGAAATC	-5	16				NHEJ	1		2.875	1.5	1.125
sgRNA2-2	CTGCAGACTTTCTTGAAGAGCTGGAGAAATGATGGGAAGAGGCCTCTGGGCAGAGCTGAAATC	-1	46	78			NHEJ	2.875		1.375	2.6875	1.3125
	CTGCAGACTTTCTTGAAGAGCTGGAGAAATGATGGGAAGAGGCCTCTGGGCAGAGCTGAAATC	-5	22				NHEJ	1.375		0.875	1.5625	5.4375
	CTGCAGACTTTCTTGAAGAGCTGGAGAAATGATGGGAAGAGGCCTCTGGGCAGAGCTGAAATC	WT	18				WT	1.125		0.9375	1.5	3.75
sgRNA2-3	CTGCAGACTTTCTTGAAGAGCTGGAGAAATGATGGGAAGAGGCCTCTGGGCAGAGCTGAAATC	-14	36	74		TGGG	MMEJ	2.25		1.0625	1.1875	3
	CTGCAGACTTTCTTGAAGAGCTGGAGAAATGATGGGAAGAGGCCTCTGGGCAGAGCTGAAATC	-7	24			GG	MMEJ	1.5		0.9375	0.6875	5.375
	CTGCAGACTTTCTTGAAGAGCTGGAGAAATGATGGGAAGAGGCCTCTGGGCAGAGCTGAAATC	WT	21				WT	1.3125		0.75	2.4375	2.3125
	CTGCAGACTTTCTTGAAGAGCTGGAGAAATGATGGGNNNAAGAGGCCTCTGGGCAGAGCTGAAATC	3	14				NHEJ	0.875		0.6875	1.4375	6
sgRNA2-4	CTGCAGACTTTCTTGAAGAGCTGGAGAAATGATGGGAAGAGGCCTCTGGGCAGAGCTGAAATC	WT	87	12			WT	5.4375		1.6875	0.625	3.25
sgRNA2-5	CTGCAGACTTTCTTGAAGAGCTGGAGAAATGATGGGAAGAGGCCTCTGGGCAGAGCTGAAATC	-14	43	84		TGGG	MMEJ	2.6875		0.875	2.5	1.875
	CTGCAGACTTTCTTGAAGAGCTGGAGAAATGATGGGAAGAGGCCTCTGGGCAGAGCTGAAATC	-6	25			GG	MMEJ	1.5625		2.4375		5
	CTGCAGACTTTCTTGAAGAGCTGGAGAAATGATGGGNNAAGAGGCCTCTGGGCAGAGCTGAAATC	+2	15				NHEJ	0.9375		1.25		5.1875
sgRNA2-6	CTGCAGACTTTCTTGAAGAGCTGGAGAAATGATGGGAAGAGGCCTCTGGGCAGAGCTGAAATC	WT	60	37			WT	3.75		1.5625		1
	CTGCAGACTTTCTTGAAGAGCTGGAGAAATGATGGGNNNAAGAGGCCTCTGGGCAGAGCTGAAATC	+3	17				NHEJ	1.0625	summation	18.3125	18.375	49.8125	0.996599
	CTGCAGACTTTCTTGAAGAGCTGGAGAAATGATGGGNAAGAGGCCTCTGGGCAGAGCTGAAATC	+1	15				NHEJ	0.9375
sgRNA2-7	CTGCAGACTTTCTTGAAGAGCTGGAGAAATGATGGGAAGAGGCCTCTGGGCAGAGCTGAAATC	-6	24	89		GG	MMEJ	1.5
	CTGCAGACTTTCTTGAAGAGCTGGAGAAATGATGGGAAGAGGCCTCTGGGCAGAGCTGAAATC	-7	19			GG	MMEJ	1.1875
	CTGCAGACTTTCTTGAAGAGCTGGAGAAATGATGGGAAGAGGCCTCTGGGCAGAGCTGAAATC	-22	12				NHEJ	0.75
	CTGCAGACTTTCTTGAAGAGCTGGAGAAATGATGGGAAGAGGCCTCTGGGCAGAGCTGAAATC	-22	11			GC	MMEJ	0.6875
	CTGCAGACTTTCTTGAAGAGCTGGAGAAATGATGGGAAGAGGCCTCTGGGCAGAGCTGAAATC	-7	11				NHEJ	0.6875
sgRNA2-8	CTGCAGACTTTCTTGAAGAGCTGGAGAAATGATGGGAAGAGGCCTCTGGGCAGAGCTGAAATC	WT	48	41			WT	3
	CTGCAGACTTTCTTGAAGAGCTGGAGAAATGATGGGNNNAAGAGGCCTCTGGGCAGAGCTGAAATC	+3	27				NHEJ	1.6875
	CTGCAGACTTTCTTGAAGAGCTGGAGAAATGATGGGNAAGAGGCCTCTGGGCAGAGCTGAAATC	+1	14				NHEJ	0.875
sgRNA2-9	CTGCAGACTTTCTTGAAGAGCTGGAGAAATGATGGGAAGAGGCCTCTGGGCAGAGCTGAAATC	WT	86	13			WT	5.375
sgRNA2-10	CTGCAGACTTTCTTGAAGAGCTGGAGAAATGATGGGNNNNAAGAGGCCTCTGGGCAGAGCTGAAATC	+4	39	57			NHEJ	2.4375
	CTGCAGACTTTCTTGAAGAGCTGGAGAAATGATGGGAAGAGGCCTCTGGGCAGAGCTGAAATC	WT	37				WT	2.3125
sgRNA2-11	CTGCAGACTTTCTTGAAGAGCTGGAGAAATGATGGGAAGAGGCCTCTGGGCAGAGCTGAAATC	-6	39	88		GG	MMEJ	2.4375
	CTGCAGACTTTCTTGAAGAGCTGGAGAAATGATGGGAAGAGGCCTCTGGGCAGAGCTGAAATC	-7	23			GG	MMEJ	1.4375
sgRNA2-12	CTGCAGACTTTCTTGAAGAGCTGGAGAAATGATGGGAAGAGGCCTCTGGGCAGAGCTGAAATC	WT	96	3			WT	6
sgRNA2-13	CTGCAGACTTTCTTGAAGAGCTGGAGAAATGATGGGAAGAGGCCTCTGGGCAGAGCTGAAATC	WT	52	42			WT	3.25
	CTGCAGACTTTCTTGAAGAGCTGGAGAAATGATGGGNNNAAGAGGCCTCTGGGCAGAGCTGAAATC	+3	20				NHEJ	1.25
	CTGCAGACTTTCTTGAAGAGCTGGAGAAATGATGGGAAGAGGCCTCTGGGCAGAGCTGAAATC	-8	10			GG	MMEJ	0.625
sgRNA2-14	CTGCAGACTTTCTTGAAGAGCTGGAGAAATGATGGGAAGAGGCCTCTGGGCAGAGCTGAAATC	-14	40	65		TGGG	MMEJ	2.5
	CTGCAGACTTTCTTGAAGAGCTGGAGAAATGATGGGAAGAGGCCTCTGGGCAGAGCTGAAATC	WT	30				WT	1.875
	CTGCAGACTTTCTTGAAGAGCTGGAGAAATGATGGGAAGAGGCCTCTGGGCAGAGCTGAAATC	-1	25				NHEJ	1.5625
sgRNA2-15	CTGCAGACTTTCTTGAAGAGCTGGAGAAATGATGGGAAGAGGCCTCTGGGCAGAGCTGAAATC	WT	80	18			WT	5
sgRNA2-16	CTGCAGACTTTCTTGAAGAGCTGGAGAAATGATGGGAAGAGGCCTCTGGGCAGAGCTGAAATC	WT	83	16			WT	5.1875
	CTGCAGACTTTCTTGAAGAGCTGGAGAAATGATGGGAAGAGGCCTCTGGGCAGAGCTGAAATC	-8	16	45.8125				1
Vip-sgRNA3（16 embryo samples）
Target sequence	ctggagaaatgatgggaagaggcctctgggcagagctgaaatcagaggtgagcgtgcctgtgtgccctta
sample Number	gene type		Ratio（%）	Total Indel（100%）		Microhomologous sequence		Ratio/ sample Number(16)		Total NHEJ%	Total MMEJ%	Total WT%	NHEJ/MMEJ
sgRNA4-1	AGAAATGATGGGAAGAGGCCTCTGGGCAGAGCTGAAATCAGAGGTGAGCGTGCCTGTGTGCCC	WT	95	4			WT	5.9375		1.1875	1.25	5.9375
sgRNA4-2	AGAAATGATGGGAAGAGGCCTCTGGGCAGAGCTGAAATCAGAGGTGAGCGTGCCTGTGTGCCC	WT	80	18			WT	5		1.9375	1.4375	5
sgRNA4-3	AGAAATGATGGGAAGAGGCCTCTGGGCAGAGCTGAAATCAGAGGTGAGCGTGCCTGTGTGCCC	WT	63	35			WT	3.9375			1.1875	3.9375
	AGAAATGATGGGAAGAGGCCTCTGGGCAGAGCTGAAATCAGAGGTGAGCGTGCCTGTGTGCCC	-10	20			CTG	MMEJ	1.25			0.8125	4.75
sgRNA4-4	AGAAATGATGGGAAGAGGCCTCTGGGCAGAGCTGAAATCAGAGGTGAGCGTGCCTGTGTGCCC	WT	76	23			WT	4.75			3.5625	6.25
	AGAAATGATGGGAAGAGGCCTCTGGGCAGAGCTGAAATCAGAGGTGAGCGTGCCTGTGTGCCC	-10	23			CTG	MMEJ	1.4375			1.25	4.125
sgRNA4-5	AGAAATGATGGGAAGAGGCCTCTGGGCAGAGCTGAAATCAGAGGTGAGCGTGCCTGTGTGCCC	WT	100	0			WT	6.25				4.1875
sgRNA4-6	AGAAATGATGGGAAGAGGCCTCTGGGCAGAGCTGAAATCAGAGGTGAGCGTGCCTGTGTGCCC	WT	66	31			WT	4.125				6
	AGAAATGATGGGAAGAGGCCTCTGGGCAGAGCTGAAATCAGAGGTGAGCGTGCCTGTGTGCCC	-12	19			CT	MMEJ	1.1875				2
sgRNA4-7	AGAAATGATGGGAAGAGGCCTCTGGGCAGAGCTGAAATCAGAGGTGAGCGTGCCTGTGTGCCC	WT	67	30			WT	4.1875				2.125
	AGAAATGATGGGAAGAGGCCTCTGGGCAGAGCTGAAATCAGAGGTGAGCGTGCCTGTGTGCCC	-10	19				NHEJ	1.1875				6.1875
sgRNA4-8	AGAAATGATGGGAAGAGGCCTCTGGGCAGAGCTGAAATCAGAGGTGAGCGTGCCTGTGTGCCC	WT	96	3			WT	6				4.8125
sgRNA4-9	AGAAATGATGGGAAGAGGCCTCTGGGCAGAGCTGAAATCAGAGGTGAGCGTGCCTGTGTGCCC	WT	32	63			WT	2				5.8125
	AGAAATGATGGGAAGAGGCCTCTGGGCAGAGCTGAAATCAGAGGTGAGCGTGCCTGTGTGCCC	-5	31				NHEJ	1.9375				6.0625
	AGAAATGATGGGAAGAGGCCTCTGGGCAGAGCTGAAATCAGAGGTGAGCGTGCCTGTGTGCCC	-10	13			CTG	MMEJ	0.8125				5.4375
sgRNA4-10	AGAAATGATGGGAAGAGGCCTCTGGGCAGAGCTGAAATCAGAGGTGAGCGTGCCTGTGTGCCC	-10	57	63		CTG	MMEJ	3.5625				5.6875
	AGAAATGATGGGAAGAGGCCTCTGGGCAGAGCTGAAATCAGAGGTGAGCGTGCCTGTGTGCCC	WT	34				WT	2.125	summation	3.125	9.5	78.3125	0.328947
sgRNA4-11	AGAAATGATGGGAAGAGGCCTCTGGGCAGAGCTGAAATCAGAGGTGAGCGTGCCTGTGTGCCC	WT	99	0			WT	6.1875
sgRNA4-12	AGAAATGATGGGAAGAGGCCTCTGGGCAGAGCTGAAATCAGAGGTGAGCGTGCCTGTGTGCCC	WT	77	22			WT	4.8125
	AGAAATGATGGGAAGAGGCCTCTGGGCAGAGCTGAAATCAGAGGTGAGCGTGCCTGTGTGCCC	-10	20			CTG	MMEJ	1.25
sgRNA4-13	AGAAATGATGGGAAGAGGCCTCTGGGCAGAGCTGAAATCAGAGGTGAGCGTGCCTGTGTGCCC	WT	93	5			WT	5.8125
sgRNA4-14	AGAAATGATGGGAAGAGGCCTCTGGGCAGAGCTGAAATCAGAGGTGAGCGTGCCTGTGTGCCC	WT	97	2			WT	6.0625
sgRNA4-15	AGAAATGATGGGAAGAGGCCTCTGGGCAGAGCTGAAATCAGAGGTGAGCGTGCCTGTGTGCCC	WT	87	11			WT	5.4375
sgRNA4-16	AGAAATGATGGGAAGAGGCCTCTGGGCAGAGCTGAAATCAGAGGTGAGCGTGCCTGTGTGCCC	WT	91	7			WT	5.6875
				19.8125
Vip-sgRNA1（16 embryo samples）
Target sequence	agtgagggagattctgcagactttcttgaagagctggagaaatgatgggaagaggcctctgggcagagctgaaatcagaggt
sample Number	gene type		Ratio（%）	Total Indel（100%）		Microhomologous sequence		Ratio/ sample Number(16)		Total NHEJ%	Total MMEJ%	Total WT%	NHEJ/MMEJ
sgRNA1-1	GGGAGATTCTGCAGACTTTCTTGAAGAGCTGGAGAAATGATGGGAAGAGGCCTCTGGGCAGAG	WT	79	18			WT	4.9375			0.875	4.9375
	GGGAGATTCTGCAGACTTTCTTGAAGAGCTGGAGAAATGATGGGAAGAGGCCTCTGGGCAGAG	-16	14			TGA	MMEJ	0.875				6.25
sgRNA1-2	GGGAGATTCTGCAGACTTTCTTGAAGAGCTGGAGAAATGATGGGAAGAGGCCTCTGGGCAGAG	WT	100	0			WT	6.25				6.25
sgRNA1-3	GGGAGATTCTGCAGACTTTCTTGAAGAGCTGGAGAAATGATGGGAAGAGGCCTCTGGGCAGAG	WT	100	0			WT	6.25				6.1875
sgRNA1-4	GGGAGATTCTGCAGACTTTCTTGAAGAGCTGGAGAAATGATGGGAAGAGGCCTCTGGGCAGAG	WT	99	1			WT	6.1875				6.25
sgRNA1-5	GGGAGATTCTGCAGACTTTCTTGAAGAGCTGGAGAAATGATGGGAAGAGGCCTCTGGGCAGAG	WT	100	0			WT	6.25				6.25
sgRNA1-6	GGGAGATTCTGCAGACTTTCTTGAAGAGCTGGAGAAATGATGGGAAGAGGCCTCTGGGCAGAG	WT	100	0			WT	6.25				6.25
sgRNA1-7	GGGAGATTCTGCAGACTTTCTTGAAGAGCTGGAGAAATGATGGGAAGAGGCCTCTGGGCAGAG	WT	100	0			WT	6.25				6.25
sgRNA1-8	GGGAGATTCTGCAGACTTTCTTGAAGAGCTGGAGAAATGATGGGAAGAGGCCTCTGGGCAGAG	WT	100	0			WT	6.25				6.25
sgRNA1-9	GGGAGATTCTGCAGACTTTCTTGAAGAGCTGGAGAAATGATGGGAAGAGGCCTCTGGGCAGAG	WT	100	0			WT	6.25				6.25
sgRNA1-10	GGGAGATTCTGCAGACTTTCTTGAAGAGCTGGAGAAATGATGGGAAGAGGCCTCTGGGCAGAG	WT	100	0			WT	6.25				5.6875
sgRNA1-11	GGGAGATTCTGCAGACTTTCTTGAAGAGCTGGAGAAATGATGGGAAGAGGCCTCTGGGCAGAG	WT	91	8			WT	5.6875				6.25
sgRNA1-12	GGGAGATTCTGCAGACTTTCTTGAAGAGCTGGAGAAATGATGGGAAGAGGCCTCTGGGCAGAG	WT	100	0			WT	6.25				6.25
sgRNA1-13	GGGAGATTCTGCAGACTTTCTTGAAGAGCTGGAGAAATGATGGGAAGAGGCCTCTGGGCAGAG	WT	100	0			WT	6.25				6.25
sgRNA1-14	GGGAGATTCTGCAGACTTTCTTGAAGAGCTGGAGAAATGATGGGAAGAGGCCTCTGGGCAGAG	WT	100	0			WT	6.25				6.25
sgRNA1-15	GGGAGATTCTGCAGACTTTCTTGAAGAGCTGGAGAAATGATGGGAAGAGGCCTCTGGGCAGAG	WT	100	0			WT	6.25				6.25
sgRNA1-16	GGGAGATTCTGCAGACTTTCTTGAAGAGCTGGAGAAATGATGGGAAGAGGCCTCTGGGCAGAG	WT	100	0			WT	6.25	summation	0	0.875	98.0625	0
				1.6875

## Sheet: Actb
Actb-sgRNA1（20 embryo samples）
Target sequence	ggcccctccatcgtgcaccgcaagtgcttctaggcggactgttactgagctgcgttt
sample Number	gene type		Ratio（%）	Total Indel（100%）		Microhomologous sequence		Ratio/ sample Number(20)		Total NHEJ%	Total MMEJ%	Total WT%	NHEJ/MMEJ
sgRNA2-1	GGCCCCTCCATCGTGCACCGCAAGTGCTTCTAGGCGGACTGTTACTGAGCTGCGTTT	-13	50	95			NHEJ	2.5		2.5	0.8	1.95
	GGCCCCTCCATCGTGCACCGCAAGTGCTTCTAGGCGGACTGTTACTGAGCTGCGTTT	-8	16			GC	MMEJ	0.8		1.25	0.85	1.1
sgRNA2-2	GGCCCCTCCATCGTGCACCGCAAGTGCTTCTAGGCGGACTGTTACTGAGCTGCGTTT	-25	25	74			NHEJ	1.25		0.9	4.35	1.85
	GGCCCCTCCATCGTGCACCGCAAGTGCTTCTAGGCGGACTGTTACTGAGCTGCGTTT	-8	18				NHEJ	0.9		0.65	1.95
	GGCCCCTCCATCGTGCACCGCAAGTGCTTCTAGGCGGACTGTTACTGAGCTGCGTTT	-25	13				NHEJ	0.65		1.95	2.75
sgRNA2-3	GGCCCCTCCATCGTGCACCGCAAGTGCTTCTAGGCGGACTGTTACTGAGCTGCGTTT-10		39	56			NHEJ	1.95		0.5	4.5
	GGCCCCTCCATCGTGCACCGCAAGTGCTTCTAGGCGGACTGTTACTGAGCTGCGTTT	WT	39				WT	1.95		1.3	2.5
	GGCCCCTCCATCGTGCACCGCAAGTGCTTCTNAGGCGGACTGTTACTGAGCTGCGTTT	+1	10				NHEJ	0.5		0.6	1.25
sgRNA2-4	GGCCCCTCCATCGTGCACCGCAAGTGCTTCTAGGCGGACTGTTACTGAGCTGCGTTT	-8	26	97			NHEJ	1.3		4.25	3.65
	GGCCCCTCCATCGTGCACCGCAAGTGCTTCTAGGCGGACTGTTACTGAGCTGCGTTT	-8	17			GC	MMEJ	0.85		1.95	1.3
	GGCCCCTCCATCGTGCACCGCAAGTGCTTCTAGGCGGACTGTTACTGAGCTGCGTTT	-9	12				NHEJ	0.6		1.55	0.9
sgRNA2-5	GGCCCCTCCATCGTGCACCGCAAGTGCTTCTAGGCGGACTGTTACTGAGCTGCGTTT	-9	87	98		AG	MMEJ	4.35		2.15	1.1
sgRNA2-6	GGCCCCTCCATCGTGCACCGCAAGTGCTTCTNAGGCGGACTGTTACTGAGCTGCGTTT	+1	85	96			NHEJ	4.25		1.55	2
sgRNA2-7	GGCCCCTCCATCGTGCACCGCAAGTGCTTCTAGGCGGACTGTTACTGAGCTGCGTTT	-35	39	84			NHEJ	1.95		0.65	2
	GGCCCCTCCATCGTGCACCGCAAGTGCTTCTAGGCGGACTGTTACTGAGCTGCGTTT	-9	39			AG	MMEJ	1.95		0.5	2.5
sgRNA2-8	GGCCCCTCCATCGTGCACCGCAAGTGCTTCTAGGCGGACTGTTACTGAGCTGCGTTT	-9	55	92		AG	MMEJ	2.75		2.2
	GGCCCCTCCATCGTGCACCGCAAGTGCTTCTAGGCGGACTGTTACTGAGCTGCGTTT	-20	31				NHEJ	1.55		0.65
sgRNA2-9	GGCCCCTCCATCGTGCACCGCAAGTGCTTCTNAGGCGGACTGTTACTGAGCTGCGTTT	+1	43	94			NHEJ	2.15		0.75
	GGCCCCTCCATCGTGCACCGCAAGTGCTTCTAGGCGGACTGTTACTGAGCTGCGTTT	-1	31				NHEJ	1.55		0.5
sgRNA2-10	GGCCCCTCCATCGTGCACCGCAAGTGCTTCTAGGCGGACTGTTACTGAGCTGCGTTT	-9	90	97		AG	MMEJ	4.5		1.95
sgRNA2-11	GGCCCCTCCATCGTGCACCGCAAGTGCTTCTAGGCGGACTGTTACTGAGCTGCGTTT	-21	50	93		AC	MMEJ	2.5		1.7
	GGCCCCTCCATCGTGCACCGCAAGTGCTTCTAGGCGGACTGTTACTGAGCTGCGTTT	-33	13				NHEJ	0.65		3.9
	GGCCCCTCCATCGTGCACCGCAAGTGCTTCTAGGCGGACTGTTACTGAGCTGCGTTT	-14	10				NHEJ	0.5		3.75
sgRNA2-12	GGCCCCTCCATCGTGCACCGCAAGTGCTTCTAGGCGGACTGTTACTGAGCTGCGTTT	-10	44	74			NHEJ	2.2		1.65
	GGCCCCTCCATCGTGCACCGCAAGTGCTTCTAGGCGGACTGTTACTGAGCTGCGTTT	-9	25			AG	MMEJ	1.25		1
	GGCCCCTCCATCGTGCACCGCAAGTGCTTCTAGGCGGACTGTTACTGAGCTGCGTTT	WT	22				WT	1.1	summation	40.3	32.4	4.9	1.24383
sgRNA2-13	GGCCCCTCCATCGTGCACCGCAAGTGCTTCTAGGCGGACTGTTACTGAGCTGCGTTT	-9	73	95		AG	MMEJ	3.65
	GGCCCCTCCATCGTGCACCGCAAGTGCTTCTAGGCGGACTGTTACTGAGCTGCGTTT	-4	13				NHEJ	0.65
sgRNA2-14	GGCCCCTCCATCGTGCACCGCAAGTGCTTCTAGGCGGACTGTTACTGAGCTGCGTTT	WT	37	53			WT	1.85
	GGCCCCTCCATCGTGCACCGCAAGTGCTTCTAGGCGGACTGTTACTGAGCTGCGTTT	-9	26			AG	MMEJ	1.3
	GGCCCCTCCATCGTGCACCGCAAGTGCTTCTNNAGGCGGACTGTTACTGAGCTGCGTTT	+2	15				NHEJ	0.75
	GGCCCCTCCATCGTGCACCGCAAGTGCTTCTNAGGCGGACTGTTACTGAGCTGCGTTT	+1	10				NHEJ	0.5
sgRNA2-15	GGCCCCTCCATCGTGCACCGCAAGTGCTTCTNAGGCGGACTGTTACTGAGCTGCGTTT	+1	39	82			NHEJ	1.95
	GGCCCCTCCATCGTGCACCGCAAGTGCTTCTAGGCGGACTGTTACTGAGCTGCGTTT-35		34				NHEJ	1.7
sgRNA2-16	GGCCCCTCCATCGTGCACCGCAAGTGCTTCTNAGGCGGACTGTTACTGAGCTGCGTTT	+1	78	96			NHEJ	3.9
	GGCCCCTCCATCGTGCACCGCAAGTGCTTCTAGGCGGACTGTTACTGAGCTGCGTTT	-9	18			AG	MMEJ	0.9
sgRNA2-17	GGCCCCTCCATCGTGCACCGCAAGTGCTTCTAGGCGGACTGTTACTGAGCTGCGTTT	-32	75	85			NHEJ	3.75
sgRNA2-18	GGCCCCTCCATCGTGCACCGCAAGTGCTTCTNAGGCGGACTGTTACTGAGCTGCGTTT	+1	33	96			NHEJ	1.65
	GGCCCCTCCATCGTGCACCGCAAGTGCTTCTAGGCGGACTGTTACTGAGCTGCGTTT	-9	22			CT	MMEJ	1.1
	GGCCCCTCCATCGTGCACCGCAAGTGCTTCTAGGCGGACTGTTACTGAGCTGCGTTT	-9	20				NHEJ	1
sgRNA2-19	GGCCCCTCCATCGTGCACCGCAAGTGCTTCTAGGCGGACTGTTACTGAGCTGCGTTT	-9	40	97		AG	MMEJ	2
	GGCCCCTCCATCGTGCACCGCAAGTGCTTCTAGGCGGACTGTTACTGAGCTGCGTTT	-9	40			CT	MMEJ	2
sgRNA2-20	GGCCCCTCCATCGTGCACCGCAAGTGCTTCTAGGCGGACTGTTACTGAGCTGCGTTT	-8	50	78		GC	MMEJ	2.5
	GGCCCCTCCATCGTGCACCGCAAGTGCTTCTAGGCGGACTGTTACTGAGCTGCGTTT	-10	10	86.6				0.5	0.5
Actb-sgRNA2（16 embryo samples）
Target sequence	tgttactgagctgcgttttacaccctttctttgacaaaacctaacttgcgcagaaaaaaaaaaa
sample Number	gene type		Ratio（%）	Total Indel（100%）		Microhomologous sequence		Ratio/ sample Number(16)		Total NHEJ%	Total MMEJ%	Total WT%	NHEJ/MMEJ
sgRNA4-1	TTACTGAGCTGCGTTTTACACCCTTTCTTTGACAAAACCTAACTTGCGCAGAAAAAAA	WT	61	28			WT	3.8125		1.75	4.875	3.8125
	TTACTGAGCTGCGTTTTACACCCTTTCTTTGACAAAACCTAACTTGCGCAGAAAAAAA	-1	28				NHEJ	1.75		3.6875		4.5625
sgRNA4-2	TTACTGAGCTGCGTTTTACACCCTTTCTTTGACAAAACCTAACTTGCGCAGAAAAAAA	WT	73	22			WT	4.5625		0.625		5.6875
sgRNA4-3	TTACTGAGCTGCGTTTTACACCCTTTCTTTGACAAAACCTAACTTGCGCAGAAAAAAA	WT	91	7			WT	5.6875				1.5
sgRNA4-4	TTACTGAGCTGCGTTTTACACCCTTTNCTTTGACAAAACCTAACTTGCGCAGAAAAAAA	+1	59	72			NHEJ	3.6875				0.8125
	TTACTGAGCTGCGTTTTACACCCTTTCTTTGACAAAACCTAACTTGCGCAGAAAAAAA	WT	24				WT	1.5				5.9375
sgRNA4-5	TTACTGAGCTGCGTTTTACACCCTTTCTTTGACAAAACCTAACTTGCGCAGAAAAAAA	-4	78	84		TTT	MMEJ	4.875				5.0625
	TTACTGAGCTGCGTTTTACACCCTTTCTTTGACAAAACCTAACTTGCGCAGAAAAAAA	WT	13				WT	0.8125				5.75
sgRNA4-6	TTACTGAGCTGCGTTTTACACCCTTTCTTTGACAAAACCTAACTTGCGCAGAAAAAAA	WT	95	3			WT	5.9375				5.875
sgRNA4-7	TTACTGAGCTGCGTTTTACACCCTTTCTTTGACAAAACCTAACTTGCGCAGAAAAAAA	WT	81	17			WT	5.0625				5.625
	TTACTGAGCTGCGTTTTACACCCTTTCTTTGACAAAACCTAACTTGCGCAGAAAAAAA	-5	10				NHEJ	0.625				5.5
sgRNA4-8	TTACTGAGCTGCGTTTTACACCCTTTCTTTGACAAAACCTAACTTGCGCAGAAAAAAA	WT	92	6			WT	5.75				5.625
sgRNA4-9	TTACTGAGCTGCGTTTTACACCCTTTCTTTGACAAAACCTAACTTGCGCAGAAAAAAA	WT	94	4			WT	5.875				5.4375
sgRNA4-10	TTACTGAGCTGCGTTTTACACCCTTTCTTTGACAAAACCTAACTTGCGCAGAAAAAAA	WT	90	8			WT	5.625				5.5625
sgRNA4-11	TTACTGAGCTGCGTTTTACACCCTTTCTTTGACAAAACCTAACTTGCGCAGAAAAAAA	WT	88	8			WT	5.5				5.0625
sgRNA4-12	TTACTGAGCTGCGTTTTACACCCTTTCTTTGACAAAACCTAACTTGCGCAGAAAAAAA	WT	90	7			WT	5.625				5.625
sgRNA4-13	TTACTGAGCTGCGTTTTACACCCTTTCTTTGACAAAACCTAACTTGCGCAGAAAAAAA	WT	87	10			WT	5.4375	summation	6.0625	4.875	77.4375	1.24359
sgRNA4-14	TTACTGAGCTGCGTTTTACACCCTTTCTTTGACAAAACCTAACTTGCGCAGAAAAAAA	WT	89	9			WT	5.5625
sgRNA4-15	TTACTGAGCTGCGTTTTACACCCTTTCTTTGACAAAACCTAACTTGCGCAGAAAAAAA	WT	81	17			WT	5.0625
sgRNA4-16	TTACTGAGCTGCGTTTTACACCCTTTCTTTGACAAAACCTAACTTGCGCAGAAAAAAA	WT	90	8			WT	5.625
				19.375
Actb-sgRNA3（5 embryo samples）
Target sequence	gtacgatgagtccggcccctccatcgtgcaccgcaagtgcttctaggcggactgttactgagctgcgtt
sample Number	gene type		Ratio（%）	Total Indel（100%）		Microhomologous sequence		Ratio/ sample Number(5)		Total NHEJ%	Total MMEJ%	Total WT%	NHEJ/MMEJ
sgRNA5-1	ATGAGTCCGGCCCCTCCATCGTGCACCGCAAGTGCTTCTAGGCGGACTGTTACTG	-9	69	77			NHEJ			13.8	17.4	18.8
sgRNA5-2	ATGAGTCCGGCCCCTCCATCGTGCACCGCAAGTGCTTCTAGGCGGACTGTTACTG	-7	87	87		CG	MMEJ			13.8	17.2
sgRNA5-3	ATGAGTCCGGCCCCTCCATCGTGCACCGCAAGTGCTTCTAGGCGGACTGTTACTG	-7	86	86		CG	MMEJ		summation	27.6	34.6	18.8	0.797688
sgRNA5-4	ATGAGTCCGGCCCCTCCATCGTGCACCGCAAGTGCTTCTAGGCGGACTGTTACTG	WT	94	1			WT
sgRNA5-5	ATGAGTCCGGCCCCTCCATCGTGCACCGCAAGTGCTTCTAGGCGGACTGTTACTG	-9	69	78			NHEJ
				65.8
Actb-sgRNA4（6 embryo samples）
Target sequence	caggagtacgatgagtccggcccctccatcgtgcaccgcaagtgcttctaggcggactg
sample Number	gene type		Ratio（%）	Total Indel（100%）		Microhomologous sequence		Ratio/ sample Number(6)		Total NHEJ%	Total MMEJ%	Total WT%	NHEJ/MMEJ
sgRNA6-1	AGGAGTACGATGAGTCCGGCCCCTCCATCGTGCACCGCAAGTGCTTCTAGGCGGAC	-1	40	60			NHEJ			6.66667	1.66667	6.16667
	AGGAGTACGATGAGTCCGGCCCCTCCATCGTGCACCGCAAGTGCTTCTAGGCGGAC	WT	37				WT			1.83333	1.66667	4.83333
	AGGAGTACGATGAGTCCGGCCCCTCCATCGTGCACCGCAAGTGCTTCTAGGCGGAC	-5	10			CC	MMEJ			7.33333	2.83333	10.5
	AGGAGTACGATGAGTCCGGCCCCTCCATCGTGCACCGCAAGTGCTTCTAGGCGGAC	-2	10			CC	MMEJ			16.1667	2.16667	4.66667
sgRNA6-2	AGGAGTACGATGAGTCCGGCCCCTCCATCGTGCACCGCAAGTGCTTCTAGGCGGAC	WT	29	69			WT				1.66667	5
	AGGAGTACGATGAGTCCGGCCCCTCCATCGTGCACCGCAAGTGCTTCTAGGCGGAC	-6	17			CC	MMEJ				5
	AGGAGTACGATGAGTCCGGCCCCTCCATCGTGCACCGCAAGTGCTTCTAGGCGGAC	-4	13			CC	MMEJ				9.5
	AGGAGTACGATGAGTCCGGCCCCTCCATCGTGCACCGCAAGTGCTTCTAGGCGGAC	-4	11				NHEJ		summation	32	24.5	31.1667	1.30612
	AGGAGTACGATGAGTCCGGCCCCTCCATCGTGCACCGCAAGTGCTTCTAGGCGGAC	-2	10			CC	MMEJ
sgRNA6-3	AGGAGTACGATGAGTCCGGCCCCTCCATCGTGCACCGCAAGTGCTTCTAGGCGGAC	WT	63	32			WT
	AGGAGTACGATGAGTCCGGCCCCTCCATCGTGCACCGCAAGTGCTTCTAGGCGGAC	-2	30			CC	MMEJ
sgRNA6-4	AGGAGTACGATGAGTCCGGCCCCTCCATCGTGCACCGCAAGTGCTTCTAGGCGGAC	-5	57	68		CC	MMEJ
	AGGAGTACGATGAGTCCGGCCCCTCCATCGTGCACCGCAAGTGCTTCTAGGCGGAC	WT	28				WT
sgRNA6-5	AGGAGTACGATGAGTCCGGCCNCCTCCATCGTGCACCGCAAGTGCTTCTAGGCGGAC	+1	44	66			NHEJ
	AGGAGTACGATGAGTCCGGCCCCTCCATCGTGCACCGCAAGTGCTTCTAGGCGGAC	WT	30				WT
sgRNA6-6	AGGAGTACGATGAGTCCGGCCCCTCCATCGTGCACCGCAAGTGCTTCTAGGCGGAC	-1	97	97			NHEJ
				65.3333
Actb-sgRNA5（10 embryo samples）
Target sequence	accttccagcagatgtggatcagcaagcaggagtacgatgagtccggcccctccatcgtgcaccgcaa
sample Number	gene type		Ratio（%）	Total Indel（100%）		Microhomologous sequence		Ratio/ sample Number(10)		Total NHEJ%	Total MMEJ%	Total WT%	NHEJ/MMEJ
sgRNA7-1	GCAGATGTGGATCAGCAAGCAGGAGTACGATGAGTCCGGCCCCTCCATCGTGCA	-9	35	92		GAGT	MMEJ			3.1	3.5	4.2
	GCAGATGTGGATCAGCAAGCAGGAGTACGATGANGTCCGGCCCCTCCATCGTGCA	+1	31				NHEJ			3	4.3	3.9
sgRNA7-2	GCAGATGTGGATCAGCAAGCAGGAGTACGATGAGTCCGGCCCCTCCATCGTGCA	-9	43	86		CG	MMEJ			1.2	2	5.1
	GCAGATGTGGATCAGCAAGCAGGAGTACGATGANGTCCGGCCCCTCCATCGTGCA	+1	30				NHEJ			4.6	1
sgRNA7-3	GCAGATGTGGATCAGCAAGCAGGAGTACGATGAGTCCGGCCCCTCCATCGTGCA	-9	20	70		CG	MMEJ			7.4	1
	GCAGATGTGGATCAGCAAGCAGGAGTACGATGANNNNNNNNNNNNNNGTCCGGCCCCTCCATCGTGCA	+14	12				NHEJ			5.9	1
	GCAGATGTGGATCAGCAAGCAGGAGTACGATGAGTCCGGCCCCTCCATCGTGCA	-9	10			GAGT	MMEJ			7.2	3
	GCAGATGTGGATCAGCAAGCAGGAGTACGATGAGTCCGGCCCCTCCATCGTGCA	-9	10			CG	MMEJ			1	3.1
sgRNA7-4	GCAGATGTGGATCAGCAAGCAGGAGTACGATGANGTCCGGCCCCTCCATCGTGCA	+1	46	55			NHEJ			4.6	2.4
	GCAGATGTGGATCAGCAAGCAGGAGTACGATGAGTCCGGCCCCTCCATCGTGCA	WT	42				WT			4.7
sgRNA7-5	GCAGATGTGGATCAGCAAGCAGGAGTACGATGANGTCCGGCCCCTCCATCGTGCA	+1	74	92			NHEJ			1.3
	GCAGATGTGGATCAGCAAGCAGGAGTACGATGAGTCCGGCCCCTCCATCGTGCA	-9	10			GAGT	MMEJ		summation	44	21.3	13.2	2.06573
sgRNA7-6	GCAGATGTGGATCAGCAAGCAGGAGTACGATGAGTCCGGCCCCTCCATCGTGCA	WT	39	57			WT
	GCAGATGTGGATCAGCAAGCAGGAGTACGATGAGTCCGGCCCCTCCATCGTGCA	-9	30			CG	MMEJ
sgRNA7-7	GCAGATGTGGATCAGCAAGCAGGAGTACGATGAGTCCGGCCCCTCCATCGTGCA	-2	59	97			NHEJ
	GCAGATGTGGATCAGCAAGCAGGAGTACGATGAGTCCGGCCCCTCCATCGTGCA	-9	31			GAGT	MMEJ
sgRNA7-8	GCAGATGTGGATCAGCAAGCAGGAGTACGATGANGTCCGGCCCCTCCATCGTGCA	+1	72	97			NHEJ
	GCAGATGTGGATCAGCAAGCAGGAGTACGATGAGTCCGGCCCCTCCATCGTGCA	-17	10				NHEJ
sgRNA7-9	GCAGATGTGGATCAGCAAGCAGGAGTACGATGAGTCCGGCCCCTCCATCGTGCA	WT	51	46			WT
	GCAGATGTGGATCAGCAAGCAGGAGTACGATGANGTCCGGCCCCTCCATCGTGCA	+1	46				NHEJ
sgRNA7-10	GCAGATGTGGATCAGCAAGCAGGAGTACGATGANGTCCGGCCCCTCCATCGTGCA	+1	47	88			NHEJ
	GCAGATGTGGATCAGCAAGCAGGAGTACGATGAGTCCGGCCCCTCCATCGTGCA	-9	24	78		GAGT	MMEJ
	GCAGATGTGGATCAGCAAGCAGGAGTACGATGAGTCCGGCCCCTCCATCGTGCA	-9	13				NHEJ
Actb-sgRNA6（6 embryo samples）
Target sequence	gtggctccatcctggcctcactgtccaccttccagcagatgtggatcagcaagcaggagtacg
sample Number	gene type		Ratio（%）	Total Indel（100%）		Microhomologous sequence		Ratio/ sample Number(6)		Total NHEJ%	Total MMEJ%	Total WT%	NHEJ/MMEJ
sgRNA8-1	CTCCATCCTGGCCTCACTGTCCACCTTCCAGCAGATGTGGATCAGCAAGCAGGAGTA	-2	21	56			NHEJ			3.5	11.6667	2.5
	CTCCATCCTGGCCTCACTGTCCACCTTCCAGCAGATGTGGATCAGCAAGCAGGAGTA	-2	14				NHEJ			2.33333	3.16667	7.16667
	CTCCATCCTGGCCTCACTGTCCACCTTCCAGCAGATGTGGATCAGCAAGCAGGAGTA	-14	13				NHEJ			2.16667	4.33333
sgRNA8-2	CTCCATCCTGGCCTCACTGTCCACCTTCCAGCAGATGTGGATCAGCAAGCAGGAGTA	-14	70	99		CAGCA	MMEJ			11	3.83333
	CTCCATCCTGGCCTCACTGTCCACCTTCCAGCAGATGTGGATCAGCAAGCAGGAGTA	-14	19			CAGCA	MMEJ			2.83333	2.16667
sgRNA8-3	CTCCATCCTGGCCTCACTGTCCACCTTCCAGCAGATGTGGATCAGCAAGCAGGAGTA	-5	66	83			NHEJ			8.5	2
	CTCCATCCTGGCCTCACTGTCCACCTTCCAGCAGNATGTGGATCAGCAAGCAGGAGTA	+1	17				NHEJ			9.5	5.66667
	CTCCATCCTGGCCTCACTGTCCACCTTCCAGCAGATGTGGATCAGCAAGCAGGAGTA	WT	15				WT		summation	39.8333	32.8333	9.66667	1.2132
sgRNA8-4	CTCCATCCTGGCCTCACTGTCCACCTTCCAGCAGATGTGGATCAGCAAGCAGGAGTA	-12	51	53			NHEJ
	CTCCATCCTGGCCTCACTGTCCACCTTCCAGCAGATGTGGATCAGCAAGCAGGAGTA	WT	43				WT
sgRNA8-5	CTCCATCCTGGCCTCACTGTCCACCTTCCAGCAGATGTGGATCAGCAAGCAGGAGTA	-11	26	96		CAG	MMEJ
	CTCCATCCTGGCCTCACTGTCCACCTTCCAGCAGATGTGGATCAGCAAGCAGGAGTA	-14	23			CAGCA	MMEJ
	CTCCATCCTGGCCTCACTGTCCACCTTCCAGCAGATGTGGATCAGCAAGCAGGAGTA	-11	13			CAG	MMEJ
	CTCCATCCTGGCCTCACTGTCCACCTTCCAGCAGATGTGGATCAGCAAGCAGGAGTA	-14	12			CAGCA	MMEJ
sgRNA8-8	CTCCATCCTGGCCTCACTGTCCACCTTCCAGCAGATGTGGATCAGCAAGCAGGAGTA	-4	57	96			NHEJ
	CTCCATCCTGGCCTCACTGTCCACCTTCCAGCAGNATGTGGATCAGCAAGCAGGAGTA	+1	34	80.5			MMEJ

## Sheet: Cdk4
Cdk4-sgRNA1（3 embryo samples）
Target sequence	tacctgcacaaagaggaaagcgacgcagagtgagaagaggggctgcctttcccagt
sample Number	gene type		Ratio（%）	Total Indel（100%）		Microhomologous sequence		Ratio/ sample Number(3)		Total NHEJ%	Total MMEJ%	Total WT%	NHEJ/MMEJ
sgRNA1-1	CTGCACAAAGAGGAAAGCGACGCAGAGTGAGAAGAGGGGCTGCCTTTCCCAGT	-4	34	84		GAG	MMEJ	11.3333		8.66667	11.3333
	CTGCACAAAGAGGAAAGCGACGCAGAGTGAGNAAGAGGGGCTGCCTTTCCCAGT	+1	26				NHEJ	8.66667		3.66667	4
	CTGCACAAAGAGGAAAGCGACGCAGAGTGAGAAGAGGGGCTGCCTTTCCCAGT	-9	12			AGAG	MMEJ	4		4.33333	19.6667
	CTGCACAAAGAGGAAAGCGACGCAGAGTGAGAAGAGGGGCTGCCTTTCCCAGT	-25	11				NHEJ	3.66667			7
sgRNA1-2	CTGCACAAAGAGGAAAGCGACGCAGAGTGAGAAGAGGGGCTGCCTTTCCCAGT	-5	59	95		GAG	MMEJ	19.6667			32.6667
	CTGCACAAAGAGGAAAGCGACGCAGAGTGAGAAGAGGGGCTGCCTTTCCCAGT	-9	21			AGAG	MMEJ	7	summation	16.6667	74.6667	0	0.223214
	CTGCACAAAGAGGAAAGCGACGCAGAGTGAGAAGAGGGGCTGCCTTTCCCAGT	-5	13				NHEJ	4.33333
sgRNA1-3	CTGCACAAAGAGGAAAGCGACGCAGAGTGAGAAGAGGGGCTGCCTTTCCCAGT	-5	98	98		GAG	MMEJ	32.6667
				92.3333
Cdk4-sgRNA2（11 embryo samples）
Target sequence	tgagaagaggggctgcctttcccagtcttggtggagaaaccctcgctgaagcTgcagcctctgttt
sample Number	gene type		Ratio（%）	Total Indel（100%）		Microhomologous sequence		Ratio/ sample Number(11)		Total NHEJ%	Total MMEJ%	Total WT%	NHEJ/MMEJ
sgRNA2-1	GAGAAGAGGGGCTGCCTTTCCCAGTCTTGGTGGAGAAACCCTCGCTGAAGCTGC	WT	73	23			WT	6.63636		1.09091		6.63636
	GAGAAGAGGGGCTGCCTTTCCCAGTCTTGGTGGAGAAACCCTCGCTGAAGCTGC	-1	12				NHEJ	1.09091		1.45455		8.45455
sgRNA2-2	GAGAAGAGGGGCTGCCTTTCCCAGTCTTGGTGGAGAAACCCTCGCTGAAGCTGC	WT	93	4			WT	8.45455		1.18182		7.27273
sgRNA2-3	GAGAAGAGGGGCTGCCTTTCCCAGTCTTGGTGGAGAAACCCTCGCTGAAGCTGC	WT	80	16			WT	7.27273		2.18182		7.54545
	GAGAAGAGGGGCTGCCTTTCCCAGTCTTGGTGGAGAAACCCTCGCTGAAGCTGC	-1	16				NHEJ	1.45455		1.18182		7
sgRNA2-4	GAGAAGAGGGGCTGCCTTTCCCAGTCTTGGTGGAGAAACCCTCGCTGAAGCTGC	WT	83	13			WT	7.54545				8.54545
	GAGAAGAGGGGCTGCCTTTCCCAGTCTTGGTGGAGAAACCCTCGCTGAAGCTGC	-1	13				NHEJ	1.18182				8.45455
sgRNA2-5	GAGAAGAGGGGCTGCCTTTCCCAGTCTTGGTGGAGAAACCCTCGCTGAAGCTGC	WT	77	13			WT	7				8.09091
sgRNA2-6	GAGAAGAGGGGCTGCCTTTCCCAGTCTTGGTGGAGAAACCCTCGCTGAAGCTGC	WT	94	1			WT	8.54545				5.18182
sgRNA2-7	GAGAAGAGGGGCTGCCTTTCCCAGTCTTGGTGGAGAAACCCTCGCTGAAGCTGC	WT	93	0			WT	8.45455				5.63636
sgRNA2-8	GAGAAGAGGGGCTGCCTTTCCCAGTCTTGGTGGAGAAACCCTCGCTGAAGCTGC	WT	89	8			WT	8.09091				9.09091
sgRNA2-10	GAGAAGAGGGGCTGCCTTTCCCAGTCTTGGTGGAGAAACCCTCGCTGAAGCTGC	WT	57	35			WT	5.18182	summation	7.09091	0	81.9091	∞
	GAGAAGAGGGGCTGCCTTTCCCAGTCTTGGTGGAGAAACCCTCGCTGAAGCTGC	-1	24				NHEJ	2.18182
sgRNA2-11	GAGAAGAGGGGCTGCCTTTCCCAGTCTTGGTGGAGAAACCCTCGCTGAAGCTGC	WT	62	21			WT	5.63636
	GAGAAGAGGGGCTGCCTTTCCCAGTCTTGGTGGAGAAACCCTCGCTGAAGCTGC	-10	13				NHEJ	1.18182
sgRNA2-12	GAGAAGAGGGGCTGCCTTTCCCAGTCTTGGTGGAGAAACCCTCGCTGAAGCTGC	WT	100	0			WT	9.09091
				12.1818
Cdk4-sgRNA3（7 embryo samples）
Target sequence	tctctgccttccgagccctgcagcactcctacctgcacaaggaggaaagcgacgcagagtgag
sample Number	gene type		Ratio（%）	Total Indel（100%）		Microhomologous sequence		Ratio/ sample Number(13)		Total NHEJ%	Total MMEJ%	Total WT%	NHEJ/MMEJ
sgRNA3-1	GCCTTCCGAGCCCTGCAGCACTCCTACCTGCACAAGGAGGAAAGCGACGCAGAG	-13	10	35			NHEJ	1.42857		1.42857	1.42857
sgRNA3-2	GCCTTCCGAGCCCTGCAGCACTCCTACCTGCACAAGGAGGAAAGCGACGCAGAG	-2	18	84			NHEJ	2.57143		2.57143	2.28571
	GCCTTCCGAGCCCTGCAGCACTCCTACCTGCACAAGGAGGAAAGCGACGCAGAG	-6	14				NHEJ	2		2	13.2857
	GCCTTCCGAGCCCTGCAGCACTCCTACCTGCACAAGGAGGAAAGCGACGCAGAG	-21	10			AG	MMEJ	1.42857		10.8571
sgRNA3-3	GCCTTCCGAGCCCTGCAGCACTCCTACCTGCACAAGGAGGAAAGCGACGCAGAG	-6	76	97			NHEJ	10.8571		7.28571
	GCCTTCCGAGCCCTGCAGCACTCCTACCTGCACAAGGAGGAAAGCGACGCAGAG	-6	16			AC	MMEJ	2.28571		2.28571
sgRNA3-4	GCCTTCCGAGCCCTGCAGCACTCCTACCTGCACAAGGAGGAAAGCGACGCAGAG	-2	51	91			NHEJ	7.28571		1.71429
	GCCTTCCGAGCCCTGCAGCACTCCTACCTGCACAAGGAGGAAAGCGACGCAGAG	-13	16				NHEJ	2.28571		6.57143
	GCCTTCCGAGCCCTGCAGCACTCCTACCTGCACAAGGAGGAAAGCGACGCAGAG	-13	12				NHEJ	1.71429		6.14286
sgRNA3-5	GCCTTCCGAGCCCTGCAGCACTCCTACCTGCACAAGGAGGAAAGCGACGCAGAG	-2	46	90			NHEJ	6.57143		5.71429
	GCCTTCCGAGCCCTGCAGCACTCCTACCTGCACAAGGAGGAAAGCGACGCAGAG	-5	43				NHEJ	6.14286		3.28571
sgRNA3-6	GCCTTCCGAGCCCTGCAGCACTCCTACCTGCACAAGGAGGAAAGCGACGCAGAG	-6	93	97		AC	MMEJ	13.2857		2.28571
sgRNA3-7	GCCTTCCGAGCCCTGCAGCACTCCTACCTGCACAAGGAGGAAAGCGACGCAGAG	-1	40	91			NHEJ	5.71429	summation	52.1429	17	0	3.06723
	GCCTTCCGAGCCCTGCAGCACTCCTACCTGCACAAGGAGGAAAGCGACGCAGAG	-6	23	83.5714			NHEJ	3.28571
	GCCTTCCGAGCCCTGCAGCACTCCTACCTGCACAAGGAGGAAAGCGACGCAGAG	-2	16				NHEJ	2.28571
Cdk4-sgRNA4（16 embryo samples）
Target sequence	agaagaggggctgcctttcccagtcttggtggagaaaccctcgctgaagcGgcagcctctgtttc
sample Number	gene type		Ratio（%）	Total Indel（100%）		Microhomologous sequence		Ratio/ sample Number(13)		Total NHEJ%	Total MMEJ%	Total WT%	NHEJ/MMEJ
sgRNA4-1	AGAGGGGCTGCCTTTCCCAGTCTTGGTGGAGAAACCCTCGCTGAAGCGGCAGCC	WT	94	3			WT	5.875		1.0625		5.875
sgRNA4-2	AGAGGGGCTGCCTTTCCCAGTCTTGGTGGAGAAACCCTCGCTGAAGCGGCAGCC	WT	73	23			WT	4.5625		2.5		4.5625
	AGAGGGGCTGCCTTTCCCAGTCTTGGTGGAGAAACCCTCGCTGAAGCGGCAGCC	-1	17				NHEJ	1.0625		1.9375		1.125
sgRNA4-3	AGAGGGGCTGCCTTTCCCAGTCTTGGTGGAGAAACCCTCGCTGAAGCGGCAGCC	-1	40	78			NHEJ	2.5		0.875		6
	AGAGGGGCTGCCTTTCCCAGTCTTGGTGGAGAAACCCTCGCTGAAGCGGCAGCC	-1	31				NHEJ	1.9375		0.625		5.9375
	AGAGGGGCTGCCTTTCCCAGTCTTGGTGGAGAAACCCTCGCTGAAGCGGCAGCC	WT	18				WT	1.125		1.375		5.9375
sgRNA4-4	AGAGGGGCTGCCTTTCCCAGTCTTGGTGGAGAAACCCTCGCTGAAGCGGCAGCC	WT	96	2			WT	6		3.9375		5.5
sgRNA4-5	AGAGGGGCTGCCTTTCCCAGTCTTGGTGGAGAAACCCTCGCTGAAGCGGCAGCC	WT	95	3			WT	5.9375				5.75
sgRNA4-6	AGAGGGGCTGCCTTTCCCAGTCTTGGTGGAGAAACCCTCGCTGAAGCGGCAGCC	WT	95	3			WT	5.9375				5.9375
sgRNA4-7	AGAGGGGCTGCCTTTCCCAGTCTTGGTGGAGAAACCCTCGCTGAAGCGGCAGCC	WT	88	9			WT	5.5				5
sgRNA4-8	AGAGGGGCTGCCTTTCCCAGTCTTGGTGGAGAAACCCTCGCTGAAGCGGCAGCC	WT	92	5			WT	5.75				5.5625
sgRNA4-9	AGAGGGGCTGCCTTTCCCAGTCTTGGTGGAGAAACCCTCGCTGAAGCGGCAGCC	WT	95	3			WT	5.9375				4.9375
sgRNA4-10	AGAGGGGCTGCCTTTCCCAGTCTTGGTGGAGAAACCCTCGCTGAAGCGGCAGCC	WT	80	17			WT	5				5.8125
	AGAGGGGCTGCCTTTCCCAGTCNTTGGTGGAGAAACCCTCGCTGAAGCGGCAGCC	+1	14				NHEJ	0.875				4.625
sgRNA4-11	AGAGGGGCTGCCTTTCCCAGTCTTGGTGGAGAAACCCTCGCTGAAGCGGCAGCC	WT	89	8			WT	5.5625				5.875
sgRNA4-12	AGAGGGGCTGCCTTTCCCAGTCTTGGTGGAGAAACCCTCGCTGAAGCGGCAGCC	WT	79	17			WT	4.9375				1.8125
	AGAGGGGCTGCCTTTCCCAGTCTTGGTGGAGAAACCCTCGCTGAAGCGGCAGCC	-3	10				NHEJ	0.625	summation	12.3125	0	80.25	∞
sgRNA4-13	AGAGGGGCTGCCTTTCCCAGTCTTGGTGGAGAAACCCTCGCTGAAGCGGCAGCC	WT	93	4			WT	5.8125
sgRNA4-14	AGAGGGGCTGCCTTTCCCAGTCTTGGTGGAGAAACCCTCGCTGAAGCGGCAGCC	WT	74	22			WT	4.625
	AGAGGGGCTGCCTTTCCCAGTCTTGGTGGAGAAACCCTCGCTGAAGCGGCAGCC	-1	22				NHEJ	1.375
sgRNA4-15	AGAGGGGCTGCCTTTCCCAGTCTTGGTGGAGAAACCCTCGCTGAAGCGGCAGCC	WT	94	3			WT	5.875
sgRNA4-16	AGAGGGGCTGCCTTTCCCAGTCTTGGTGGAGAAACCCTCGCTGAAGCGGCAGCC	-1	63	67			NHEJ	3.9375
	AGAGGGGCTGCCTTTCCCAGTCTTGGTGGAGAAACCCTCGCTGAAGCGGCAGCC	WT	29	16.6875			WT	1.8125
Cdk4-sgRNA5（14 embryo samples）
Target sequence	gaggggctgcctttcccagtcttggtggagaaaccctcgctgaagcGgcagcctctgtttccccccaa
sample Number	gene type		Ratio（%）	Total Indel（100%）		Microhomologous sequence		Ratio/ sample Number(13)		Total NHEJ%	Total MMEJ%	Total WT%	NHEJ/MMEJ
sgRNA5-1	TGCCTTTCCCAGTCTTGGTGGAGAAACCCTCGCTGAAGCGGCAGCCTCTGTTTCCC	WT	92	4			WT	6.57143		2.35714		6.57143
sgRNA5-2	TGCCTTTCCCAGTCTTGGTGGAGAAACCCTCGCTGAAGCGGCAGCCTCTGTTTCCC	WT	89	8			WT	6.35714		1.07143		6.35714
sgRNA5-3	TGCCTTTCCCAGTCTTGGTGGAGAAACCCTCGCTGAAGCGGCAGCCTCTGTTTCCC	WT	44	50			WT	3.14286		1.35714		3.14286
	TGCCTTTCCCAGTCTTGGTGGAGAAACCCTCGCTGNNAAGCGGCAGCCTCTGTTTCCC	+2	33				NHEJ	2.35714		1.21429		4.5
	TGCCTTTCCCAGTCTTGGTGGAGAAACCCTCGCTGAAGCGGCAGCCTCTGTTTCCC	-1	15				NHEJ	1.07143		1.14286		6.64286
sgRNA5-4	TGCCTTTCCCAGTCTTGGTGGAGAAACCCTCGCTGAAGCGGCAGCCTCTGTTTCCC	WT	63	32			WT	4.5		3.71429		6.21429
	TGCCTTTCCCAGTCTTGGTGGAGAAACCCTCGCTGNAAGCGGCAGCCTCTGTTTCCC	+1	19				NHEJ	1.35714		0.714286		7
sgRNA5-5	TGCCTTTCCCAGTCTTGGTGGAGAAACCCTCGCTGAAGCGGCAGCCTCTGTTTCCC	WT	93	4			WT	6.64286				4
sgRNA5-6	TGCCTTTCCCAGTCTTGGTGGAGAAACCCTCGCTGAAGCGGCAGCCTCTGTTTCCC	WT	87	9			WT	6.21429				6.5
sgRNA5-7	TGCCTTTCCCAGTCTTGGTGGAGAAACCCTCGCTGAAGCGGCAGCCTCTGTTTCCC	WT	98				WT	7				6.21429
sgRNA5-8	TGCCTTTCCCAGTCTTGGTGGAGAAACCCTCGCTGAAGCGGCAGCCTCTGTTTCCC	WT	56	39			WT	4				2.42857
	TGCCTTTCCCAGTCTTGGTGGAGAAACCCTCGCTGAAGCGGCAGCCTCTGTTTCCC	-2	17				NHEJ	1.21429				6.85714
	TGCCTTTCCCAGTCTTGGTGGAGAAACCCTCGCTGNAAGCGGCAGCCTCTGTTTCCC	+1	16				NHEJ	1.14286				6.57143
sgRNA5-9	TGCCTTTCCCAGTCTTGGTGGAGAAACCCTCGCTGAAGCGGCAGCCTCTGTTTCCC	WT	91	6			WT	6.5				6
sgRNA5-10	TGCCTTTCCCAGTCTTGGTGGAGAAACCCTCGCTGAAGCGGCAGCCTCTGTTTCCC	WT	87	9			WT	6.21429	summation	11.5714	0	79	∞
sgRNA5-11	TGCCTTTCCCAGTCTTGGTGGAGAAACCCTCGCTGAAGCGGCAGCCTCTGTTTCCC	-3	52	62			NHEJ	3.71429
	TGCCTTTCCCAGTCTTGGTGGAGAAACCCTCGCTGAAGCGGCAGCCTCTGTTTCCC	WT	34				WT	2.42857
	TGCCTTTCCCAGTCTTGGTGGAGAAACCCTCGCTGAAGCGGCAGCCTCTGTTTCCC	-3	10				NHEJ	0.714286
sgRNA5-12	TGCCTTTCCCAGTCTTGGTGGAGAAACCCTCGCTGAAGCGGCAGCCTCTGTTTCCC	WT	96	2			WT	6.85714
sgRNA5-13	TGCCTTTCCCAGTCTTGGTGGAGAAACCCTCGCTGAAGCGGCAGCCTCTGTTTCCC	WT	92	5			WT	6.57143
sgRNA5-14	TGCCTTTCCCAGTCTTGGTGGAGAAACCCTCGCTGAAGCGGCAGCCTCTGTTTCCC	WT	84	12			WT	6
				18.6154

## Sheet: Cdx2
Cdx2-sgRNA1（7 embryo samples）
Target sequence	aggctcagtgcctggttctgtccctggggttctggggccagctggaggggttttaaactccactgtcacccagtgacccc
sample Number	gene type		Ratio（%）	Total Indel（100%）		Microhomologous sequence		Ratio/ sample Number(7)		Total NHEJ%	Total MMEJ%	Total WT%	NHEJ/MMEJ
sgRNA2-1	GTGCCTGGTTCTGTCCCTGGGGTTCTGGGGCCAGCTNGGAGGGGTTTTAAACTCCACTGTCACCC	+1	55	94			NHEJ	7.85714		7.85714	2.85714	3.42857
	GTGCCTGGTTCTGTCCCTGGGGTTCTGGGGCCAGCTGGAGGGGTTTTAAACTCCACTGTCACCC	-13	20			GGGG	MMEJ	2.85714		1.85714	4.85714	1.57143
	GTGCCTGGTTCTGTCCCTGGGGTTCTGGGGCCAGCTGGAGGGGTTTTAAACTCCACTGTCACCC	-13	13				NHEJ	1.85714		2.85714	2.42857	1.57143
sgRNA2-2	GTGCCTGGTTCTGTCCCTGGGGTTCTGGGGCCAGCTGGAGGGGTTTTAAACTCCACTGTCACCC	-10	34	94		CTGG	MMEJ	4.85714		2.14286	3.57143
	GTGCCTGGTTCTGTCCCTGGGGTTCTGGGGCCAGCTNNNNNGGAGGGGTTTTAAACTCCACTGT	+5	20				NHEJ	2.85714		1.71429	2.71429
	GTGCCTGGTTCTGTCCCTGGGGTTCTGGGGCCAGCTGGAGGGGTTTTAAACTCCACTGTCACCC	-8	17			GG	MMEJ	2.42857		1.42857	1.71429
	GTGCCTGGTTCTGTCCCTGGGGTTCTGGGGCCAGCTNGGAGGGGTTTTAAACTCCACTGTCACC	+1	15				NHEJ	2.14286		1.71429	7.71429
sgRNA2-4	GTGCCTGGTTCTGTCCCTGGGGTTCTGGGGCCAGCTGGAGGGGTTTTAAACTCCACTGTCACCC	-13	25	66		GGGG	MMEJ	3.57143		5.28571	2.42857
	GTGCCTGGTTCTGTCCCTGGGGTTCTGGGGCCAGCTGGAGGGGTTTTAAACTCCACTGTCACCC	WT	24				WT	3.42857			4.71429
	GTGCCTGGTTCTGTCCCTGGGGTTCTGGGGCCAGCTGGAGGGGTTTTAAACTCCACTGTCACCC	-10	19			CTGG	MMEJ	2.71429			1.85714
	GTGCCTGGTTCTGTCCCTGGGGTTCTGGGGCCAGCTGGAGGGGTTTTAAACTCCACTGTCACCC	-13	12				NHEJ	1.71429	summation	24.8571	34.8571	6.57143	0.713115
sgRNA2-5	GTGCCTGGTTCTGTCCCTGGGGTTCTGGGGCCAGCTGGAGGGGTTTTAAACTCCACTGTCACCC	-5	12	35		GG	MMEJ	1.71429
	GTGCCTGGTTCTGTCCCTGGGGTTCTGGGGCCAGCTGGAGGGGTTTTAAACTCCACTGTCACCC	WT	11				WT	1.57143
sgRNA2-11	GTGCCTGGTTCTGTCCCTGGGGTTCTGGGGCCAGCTGGAGGGGTTTTAAACTCCACTGTCACCC	-13	54	83		GGGG	MMEJ	7.71429
	GTGCCTGGTTCTGTCCCTGGGGTTCTGGGGCCAGCTGGAGGGGTTTTAAACTCCACTGTCACCC	-27	10				NHEJ	1.42857
sgRNA2-14	GTGCCTGGTTCTGTCCCTGGGGTTCTGGGGCCAGCTGGAGGGGTTTTAAACTCCACTGTCACCC	-21	17	33		GGGGTT	MMEJ	2.42857
	GTGCCTGGTTCTGTCCCTGGGGTTCTGGGGCCAGCTGGAGGGGTTTTAAACTCCACTGTCACCC	-12	12				NHEJ	1.71429
sgRNA2-16	GTGCCTGGTTCTGTCCCTGGGGTTCTGGGGCCAGCTNGGAGGGGTTTTAAACTCCACTGTCACCC	+1	37	84			NHEJ	5.28571
	GTGCCTGGTTCTGTCCCTGGGGTTCTGGGGCCAGCTGGAGGGGTTTTAAACTCCACTGTCACCC	-10	33	69.8571		CTGG	MMEJ	4.71429
	GTGCCTGGTTCTGTCCCTGGGGTTCTGGGGCCAGCTGGAGGGGTTTTAAACTCCACTGTCACCC	-13	13			GGGG	MMEJ	1.85714
	GTGCCTGGTTCTGTCCCTGGGGTTCTGGGGCCAGCTGGAGGGGTTTTAAACTCCACTGTCACCC	WT	11				WT	1.57143
Cdx2-sgRNA2（10 embryo samples）
Target sequence	ttcagaccacgggaggggtcactgggtgacagtggagtttaaaacccctccagctg
sample Number	gene type		Ratio（%）	Total Indel（100%）		Microhomologous sequence		Ratio/ sample Number(10)		Total NHEJ%	Total MMEJ%	Total WT%	NHEJ/MMEJ
sgRNA3-1	TTCAGACCACGGGAGGGGTCACTGGGTGACAGTGGAGTTTAAAACCCCTCCAGCTG	WT	71	25			WT	7.1		2.5	2.1	7.1
	TTCAGACCACGGGAGGGGTCACTGGGTGANCAGTGGAGTTTAAAACCCCTCCAGCTG	+1	25				NHEJ	2.5		1	4	6
sgRNA3-2	TTCAGACCACGGGAGGGGTCACTGGGTGACAGTGGAGTTTAAAACCCCTCCAGCTG	WT	60	31			WT	6		3.6	2.6	3.4
	TTCAGACCACGGGAGGGGTCACTGGGTGACAGTGGAGTTTAAAACCCCTCCAGCTG	-6	21			GTGA	MMEJ	2.1		6.6	1	5.2
sgRNA3-3	TTCAGACCACGGGAGGGGTCACTGGGTGACAGTGGAGTTTAAAACCCCTCCAGCTG	-6	40	53		GTG	MMEJ	4		1.5	2.8	4.7
	TTCAGACCACGGGAGGGGTCACTGGGTGACAGTGGAGTTTAAAACCCCTCCAGCTG	WT	34				WT	3.4		2	2.3	4.4
	TTCAGACCACGGGAGGGGTCACTGGGTGACAGTGGAGTTTAAAACCCCTCCAGCTG	-23	10				NHEJ	1		5.5		6.4
sgRNA3-4	TTCAGACCACGGGAGGGGTCACTGGGTGACAGTGGAGTTTAAAACCCCTCCAGCTG	WT	52	45			WT	5.2		1.4
	TTCAGACCACGGGAGGGGTCACTGGGTGANCAGTGGAGTTTAAAACCCCTCCAGCTG	+1	36				NHEJ	3.6		3.4
sgRNA3-7	TTCAGACCACGGGAGGGGTCACTGGGTGACAGTGGAGTTTAAAACCCCTCCAGCTG	-5	66	83			NHEJ	6.6	summation	27.5	14.8	37.2	1.85811
sgRNA3-8	TTCAGACCACGGGAGGGGTCACTGGGTGACAGTGGAGTTTAAAACCCCTCCAGCTG	WT	47	44			WT	4.7
	TTCAGACCACGGGAGGGGTCACTGGGTGACAGTGGAGTTTAAAACCCCTCCAGCTG	-8	15				NHEJ	1.5
sgRNA3-9	TTCAGACCACGGGAGGGGTCACTGGGTGACAGTGGAGTTTAAAACCCCTCCAGCTG	WT	44	51			WT	4.4
	TTCAGACCACGGGAGGGGTCACTGGGTGANCAGTGGAGTTTAAAACCCCTCCAGCTG	+1	20				NHEJ	2
sgRNA3-10	TTCAGACCACGGGAGGGGTCACTGGGTGACAGTGGAGTTTAAAACCCCTCCAGCTG	WT	64	30			WT	6.4
	TTCAGACCACGGGAGGGGTCACTGGGTGACAGTGGAGTTTAAAACCCCTCCAGCTG	-11	26			GT	MMEJ	2.6
sgRNA3-13	TTCAGACCACGGGAGGGGTCACTGGGTGANCAGTGGAGTTTAAAACCCCTCCAGCTG	+1	55	88			NHEJ	5.5
	TTCAGACCACGGGAGGGGTCACTGGGTGACAGTGGAGTTTAAAACCCCTCCAGCTG	-6	14				NHEJ	1.4
	TTCAGACCACGGGAGGGGTCACTGGGTGACAGTGGAGTTTAAAACCCCTCCAGCTG	-6	10			GTG	MMEJ	1
sgRNA3-15	TTCAGACCACGGGAGGGGTCACTGGGTGACAGTGGAGTTTAAAACCCCTCCAGCTG	-1	34	94			NHEJ	3.4
	TTCAGACCACGGGAGGGGTCACTGGGTGACAGTGGAGTTTAAAACCCCTCCAGCTG	-6	28	54.4		GTG	MMEJ	2.8
	TTCAGACCACGGGAGGGGTCACTGGGTGACAGTGGAGTTTAAAACCCCTCCAGCTG	-2	23			CA	MMEJ	2.3
Cdx2-sgRNA3（14 embryo samples）
Target sequence	tccactcatcttctgtcctcaatctccatcagtagatgctgttcgtgggtaggaggagaggaatctctt
sample Number	gene type		Ratio（%）	Total Indel（100%）		Microhomologous sequence		Ratio/ sample Number(14)		Total NHEJ%	Total MMEJ%	Total WT%	NHEJ/MMEJ
sgRNA4-1	TCTTCTGTCCTCAATCTCCATCAGTAGATGCTGTTCGTGGGTAGGAGGAGAGGAAT	-8	84	92		AT	MMEJ	6		2.57143	6	1.5
sgRNA4-2	TCTTCTGTCCTCAATCTCCATCAGTAGATGCTGTTCGTGGGTAGGAGGAGAGGAAT	-5	36	71			NHEJ	2.57143		1.28571	6.14286	3.78571
	TCTTCTGTCCTCAATCTCCATCAGTAGATGCTGTTCGTGGGTAGGAGGAGAGGAAT	WT	21				WT	1.5		1	1.78571	0.785714
	TCTTCTGTCCTCAATCTCCATCANGTAGATGCTGTTCGTGGGTAGGAGGAGAGGAAT	+1	18				NHEJ	1.28571		3.07143	0.857143	2
	TCTTCTGTCCTCAATCTCCATCAGTAGATGCTGTTCGTGGGTAGGAGGAGAGGAAT	-1	14				NHEJ	1		3.64286	1.28571	0.928571
sgRNA4-3	TCTTCTGTCCTCAATCTCCATCAGTAGATGCTGTTCGTGGGTAGGAGGAGAGGAAT	WT	53	43			WT	3.78571		0.857143	2.42857
	TCTTCTGTCCTCAATCTCCATCAGTAGATGCTGTTCGTGGGTAGGAGGAGAGGAAT	-3	43				NHEJ	3.07143		5.71429	1.07143
sgRNA4-4	TCTTCTGTCCTCAATCTCCATCAGTAGATGCTGTTCGTGGGTAGGAGGAGAGGAAT	-8	86	97		AT	MMEJ	6.14286		1.21429	2.78571
sgRNA4-5	TCTTCTGTCCTCAATCTCCATCAGTAGATGCTGTTCGTGGGTAGGAGGAGAGGAAT	-7	51	97			NHEJ	3.64286		2.5	2.78571
	TCTTCTGTCCTCAATCTCCATCAGTAGATGCTGTTCGTGGGTAGGAGGAGAGGAAT	-8	25			AT	MMEJ	1.78571		1.07143
	TCTTCTGTCCTCAATCTCCATCAGTAGATGCTGTTCGTGGGTAGGAGGAGAGGAAT	-7	12				NHEJ	0.857143		0.928571
sgRNA4-6	TCTTCTGTCCTCAATCTCCATCAGTAGATGCTGTTCGTGGGTAGGAGGAGAGGAAT	-3	80	98			NHEJ	5.71429		1.57143
	TCTTCTGTCCTCAATCTCCATCAGTAGATGCTGTTCGTGGGTAGGAGGAGAGGAAT	-1	17				NHEJ	1.21429		1.42857
sgRNA4-7	TCTTCTGTCCTCAATCTCCATCAGTAGATGCTGTTCGTGGGTAGGAGGAGAGGAAT	-1	35	85			NHEJ	2.5		1.21429
	TCTTCTGTCCTCAATCTCCATCAGTAGATGCTGTTCGTGGGTAGGAGGAGAGGAAT	-18	15				NHEJ	1.07143		0.785714
	TCTTCTGTCCTCAATCTCCATCAGTAGATGCTGTTCGTGGGTAGGAGGAGAGGAAT	-3	13				NHEJ	0.928571		1.14286
	TCTTCTGTCCTCAATCTCCATCAGTAGATGCTGTTCGTGGGTAGGAGGAGAGGAAT	-18	12			TC	MMEJ	0.857143		1.71429
	TCTTCTGTCCTCAATCTCCATCAGTAGATGCTGTTCGTGGGTAGGAGGAGAGGAAT	WT	11				WT	0.785714		1.92857
sgRNA4-8	TCTTCTGTCCTCAATCTCCATCAGTAGATGCTGTTCGTGGGTAGGAGGAGAGGAAT	-1	22	95			NHEJ	1.57143		2.71429
	TCTTCTGTCCTCAATCTCCATCAGTAGATGCTGTTCGTGGGTAGGAGGAGAGGAAT	-5	20				NHEJ	1.42857		1.64286
	TCTTCTGTCCTCAATCTCCATCAGTAGATGCTGTTCGTGGGTAGGAGGAGAGGAAT	-3	18			AG	MMEJ	1.28571		1.14286
	TCTTCTGTCCTCAATCTCCATCAGTAGATGCTGTTCGTGGGTAGGAGGAGAGGAAT	-1	17				NHEJ	1.21429		1
	TCTTCTGTCCTCAATCTCCATCAGTAGATGCTGTTCGTGGGTAGGAGGAGAGGAAT	-4	11				NHEJ	0.785714		1.14286
sgRNA4-10	TCTTCTGTCCTCAATCTCCATCAGTAGATGCTGTTCGTGGGTAGGAGGAGAGGAAT	-8	34	67		AT	MMEJ	2.42857		1
	TCTTCTGTCCTCAATCTCCATCAGTAGATGCTGTTCGTGGGTAGGAGGAGAGGAAT	WT	28				WT	2	summation	42.2857	25.1429	9	1.68182
	TCTTCTGTCCTCAATCTCCATCANGTAGATGCTGTTCGTGGGTAGGAGGAGAGGAAT	+1	16				NHEJ	1.14286
	TCTTCTGTCCTCAATCTCCATCAGTAGATGCTGTTCGTGGGTAGGAGGAGAGGAAT	-3	15			AG	MMEJ	1.07143
sgRNA4-11	TCTTCTGTCCTCAATCTCCATCAGTAGATGCTGTTCGTGGGTAGGAGGAGAGGAAT	-3	24	41			NHEJ	1.71429
sgRNA4-12	TCTTCTGTCCTCAATCTCCATCAGTAGATGCTGTTCGTGGGTAGGAGGAGAGGAAT	-8	27	28			NHEJ	1.92857
sgRNA4-13	TCTTCTGTCCTCAATCTCCATCAGTAGATGCTGTTCGTGGGTAGGAGGAGAGGAAT	-6	38	81			NHEJ	2.71429
	TCTTCTGTCCTCAATCTCCATCAGTAGATGCTGTTCGTGGGTAGGAGGAGAGGAAT	-5	23				NHEJ	1.64286
	TCTTCTGTCCTCAATCTCCATCAGTAGATGCTGTTCGTGGGTAGGAGGAGAGGAAT	WT	13				WT	0.928571
sgRNA4-14	TCTTCTGTCCTCAATCTCCATCAGTAGATGCTGTTCGTGGGTAGGAGGAGAGGAAT	-14	39	86		TC	MMEJ	2.78571
	TCTTCTGTCCTCAATCTCCATCAGTAGATGCTGTTCGTGGGTAGGAGGAGAGGAAT	-29	16				NHEJ	1.14286
	TCTTCTGTCCTCAATCTCCATCAGTAGATGCTGTTCGTGGGTAGGAGGAGAGGAAT	-5	14				NHEJ	1
sgRNA4-15	TCTTCTGTCCTCAATCTCCATCAGTAGATGCTGTTCGTGGGTAGGAGGAGAGGAAT	-14	39	86		TC	MMEJ	2.78571
	TCTTCTGTCCTCAATCTCCATCAGTAGATGCTGTTCGTGGGTAGGAGGAGAGGAAT	-29	16	76.2143			NHEJ	1.14286
	TCTTCTGTCCTCAATCTCCATCAGTAGATGCTGTTCGTGGGTAGGAGGAGAGGAAT	-5	14				NHEJ	1
Cdx2-sgRNA4（10 embryo samples）
Target sequence	tccatactcctcatggctcagcctgggattgctgtgccgccgccgcttcagaccacgggaggggtcact
sample Number	gene type		Ratio（%）	Total Indel（100%）		Microhomologous sequence		Ratio/ sample Number(11)		Total NHEJ%	Total MMEJ%	Total WT%	NHEJ/MMEJ
sgRNA6-1	CATACTCCTCATGGCTCAGCCTGGGATTGCTGTGCCGCCGCCGCTTCAGACCACGGGAGGG	-10	58	97		GC	MMEJ	5.8		3.3	5.8
	CATACTCCTCATGGCTCAGCCTGGGATTGCTGTGCCGCCGCCGCTTCAGACCACGGGAGGG	-15	27			GCT	MMEJ	2.7		2.3	2.7
sgRNA6-2	CATACTCCTCATGGCTCAGCCTGGGATTGCTGTGCCGCCGCCGCTTCAGACCACGGGAGGG	-10	81	90		GC	MMEJ	8.1		1.1	8.1
sgRNA6-3	CATACTCCTCATGGCTCAGCCTGGGATTGCTGTGCCGCCGCCGCTTCAGACCACGGGAGGG	-9	33	93			NHEJ	3.3		1.2	3
	CATACTCCTCATGGCTCAGCCTGGGATTGCTGTGCCGCCGCCGCTTCAGACCACGGGAGGG	-9	30			CTG	MMEJ	3		1	8.3
	CATACTCCTCATGGCTCAGCCTGGGATTGCTGTGCCGCCGCCGCTTCAGACCACGGGAGGG	-4	23				NHEJ	2.3		1	8.6
sgRNA6-4	CATACTCCTCATGGCTCAGCCTGGGATTGCTGTGCCGCCGCCGCTTCAGACCACGGGAGGG	-9	83	93		CTG	MMEJ	8.3		3.2	3.2
sgRNA6-5	CATACTCCTCATGGCTCAGCCTGGGATTGCTGTGCCGCCGCCGCTTCAGACCACGGGAGGG	-9	86	98		CTG	MMEJ	8.6		1	2.9
	CATACTCCTCATGGCTCAGCCTGGGATTGCTGTGCCGCCGCCGCTTCAGACCACGGGAGGG	-29	11				NHEJ	1.1		1.3	5.1
sgRNA6-8	CATACTCCTCATGGCTCAGCCTGGGATTGCTGTGCCGCCGCCGCTTCAGACCACGGGAGGG	-15	32	89		GCC	MMEJ	3.2			1
	CATACTCCTCATGGCTCAGCCTGGGATTGCTGTGCCGCCGCCGCTTCAGACCACGGGAGGG	-18	29			GCC	MMEJ	2.9			1
	CATACTCCTCATGGCTCAGCCTGGGATTGCTGTGCCGCCGCCGCTTCAGACCACGGGAGGG	-15	12				NHEJ	1.2			4.4
sgRNA6-9	CATACTCCTCATGGCTCAGCCTGGGATTGCTGTGCCGCCGCCGCTTCAGACCACGGGAGGG	-9	51	96		CTG	MMEJ	5.1			3.8
	CATACTCCTCATGGCTCAGCCTGGGATTGCTGTGCCGCCGCCGCTTCAGACCACGGGAGGG	-18	10			GCC	MMEJ	1			8.3
	CATACTCCTCATGGCTCAGCCTGGGATTGCTGTGCCGCCGCCGCTTCAGACCACGGGAGGG	-18	10				NHEJ	1	summation	15.4	66.2	0	0.232628
	CATACTCCTCATGGCTCAGCCTGGGATTGCTGTGCCGCCGCCGCTTCAGACCACGGGAGGG	-6	10			TG	MMEJ	1
	CATACTCCTCATGGCTCAGCCTGGGATTGCTGTGCCGCCGCCGCTTCAGACCACGGGAGGG	-6	10				NHEJ	1
sgRNA6-10	CATACTCCTCATGGCTCAGCCTGGGATTGCTGTGCCGCCGCCGCTTCAGACCACGGGAGGG	-9	32	73			NHEJ	3.2
	CATACTCCTCATGGCTCAGCCTGGGATTGCTGTGCCGCCGCCGCTTCAGACCACGGGAGGG	-18	10				NHEJ	1
sgRNA6-11	CATACTCCTCATGGCTCAGCCTGGGATTGCTGTGCCGCCGCCGCTTCAGACCACGGGAGGG	-15	44	97		GCT	MMEJ	4.4
	CATACTCCTCATGGCTCAGCCTGGGATTGCTGTGCCGCCGCCGCTTCAGACCACGGGAGGG	-15	38			GCC	MMEJ	3.8
	CATACTCCTCATGGCTCAGCCTGGGATTGCTGTGCCGCCGCCGCTTCAGACCACGGGAGGG	-29	13				NHEJ	1.3
sgRNA6-12	CATACTCCTCATGGCTCAGCCTGGGATTGCTGTGCCGCCGCCGCTTCAGACCACGGGAGGG	-10	83	84		GC	MMEJ	8.3
				91
Cdx2-sgRNA5（4 embryo samples）
Target sequence	aatctaaaccatgtcttcccctgaggtccataattccactcatcttctgtcctcaatctcca
sample Number	gene type		Ratio（%）	Total Indel（100%）		Microhomologous sequence		Ratio/ sample Number(4)		Total NHEJ%	Total MMEJ%	Total WT%	NHEJ/MMEJ
sgRNA7-1	ATCTAAACCATGTCTTCCCCTGAGGTCCATAATTCCACTCATCTTCTGTCCTCAATCTCC	-10	43	95		TCC	MMEJ			2.75	10.75	11
	ATCTAAACCATGTCTTCCCCTGAGGTCCATAATTCCACTCATCTTCTGTCCTCAATCTCC	-18	26			TCC	MMEJ			6.5	6.5	2.75
	ATCTAAACCATGTCTTCCCCTGAGGTCCATAATTCCACTCATCTTCTGTCCTCAATCTCC	-4	11				NHEJ			2.75	3
sgRNA7-3	ATCTAAACCATGTCTTCCCCTGAGGTCCATAATTCCACTCATCTTCTGTCCTCAATCTCC	WT	44	49			WT			8	22.25
	ATCTAAACCATGTCTTCCCCTGAGGTCCATAATTCCACTCATCTTCTGTCCTCAATCTCC	-1	26				NHEJ				11.5
	ATCTAAACCATGTCTTCCCCTGAGGTCCATAATTCCACTCATCTTCTGTCCTCAATCTCC	-18	12			CT	MMEJ		summation	20	54	13.75	0.37037
	ATCTAAACCATGTCTTCCCCTGAGGTCCATAATTCCACTCATCTTCTGTCCTCAATCTCC	-6	11				NHEJ
sgRNA7-5	ATCTAAACCATGTCTTCCCCTGAGGTCCATAATTCCACTCATCTTCTGTCCTCAATCTCC	-13	89	98		GTC	MMEJ
sgRNA7-6	ATCTAAACCATGTCTTCCCCTGAGGTCCATAATTCCACTCATCTTCTGTCCTCAATCTCC	-10	46	84		TCC	MMEJ
	ATCTAAACCATGTCTTCCCCTGAGGTCCATAATTCCACTCATCTTCTGTCCTCAATCTCC	-10	32	81.5			NHEJ
	ATCTAAACCATGTCTTCCCCTGAGGTCCATAATTCCACTCATCTTCTGTCCTCAATCTCC	WT	11				WT

## Sheet: Cfl1
Cfl1-sgRNA1（15 embryo samples）
Target sequence	cgccgtcatttccctggagggcaagcctttgtgagccacctccagccccctgcctggagcatcttaacagccccagacctgctcttggg
sample Number	gene type		Ratio（%）	Total Indel（100%）		Microhomologous sequence		Ratio/ sample Number(13)		Total NHEJ%	Total MMEJ%	Total WT%	NHEJ/MMEJ
sgRNA1-1	CATTTCCCTGGAGGGCAAGCCTTTGTGAGCCACCTCCAGCCCCCTGCCTGGAGCATCTTAACAGC	WT	94	5			WT	6.26667		4.33333	0.733333	6.26667
sgRNA1-2	CATTTCCCTGGAGGGCAAGCCTTTGTGAGCCACCTCCAGCCCCCTGCCTGGAGCATCTTAACAGC	WT	92	7			WT	6.13333		2.86667	1.53333	6.13333
sgRNA1-3	CATTTCCCTGGAGGGCAAGCCTTTGNTGAGCCACCTCCAGCCCCCTGCCTGGAGCATCTTAACAG	+1	65	65			NHEJ	4.33333		0.866667		2.13333
	CATTTCCCTGGAGGGCAAGCCTTTGTGAGCCACCTCCAGCCCCCTGCCTGGAGCATCTTAACAGC	WT	32				WT	2.13333		1.66667		3
sgRNA1-4	CATTTCCCTGGAGGGCAAGCCTTTGTGAGCCACCTCCAGCCCCCTGCCTGGAGCATCTTAACAGC	WT	45	52			WT	3		4.6		5.33333
	CATTTCCCTGGAGGGCAAGCCTTTGNTGAGCCACCTCCAGCCCCCTGCCTGGAGCATCTTAACAGC	+1	43	43			NHEJ	2.86667		3.6		4.2
sgRNA1-5	CATTTCCCTGGAGGGCAAGCCTTTGTGAGCCACCTCCAGCCCCCTGCCTGGAGCATCTTAACAGC	WT	80	19			WT	5.33333		1		1.86667
	CATTTCCCTGGAGGGCAAGCCTTTGNTGAGCCACCTCCAGCCCCCTGCCTGGAGCATCTTAACAGC	+1	13				NHEJ	0.866667		4.33333		1.8
sgRNA1-6	CATTTCCCTGGAGGGCAAGCCTTTGTGAGCCACCTCCAGCCCCCTGCCTGGAGCATCTTAACAGC	WT	63	35			WT	4.2		0.733333		5.6
	CATTTCCCTGGAGGGCAAGCCTTTGNTGAGCCACCTCCAGCCCCCTGCCTGGAGCATCTTAACAGC	+1	25				NHEJ	1.66667		0.666667		0.666667
sgRNA1-7	CATTTCCCTGGAGGGCAAGCCTTTGNTGAGCCACCTCCAGCCCCCTGCCTGGAGCATCTTAACAGC	+1	69	69			NHEJ	4.6		2		4.53333
	CATTTCCCTGGAGGGCAAGCCTTTGTGAGCCACCTCCAGCCCCCTGCCTGGAGCATCTTAACAGC	WT	28				WT	1.86667		0.666667		4.2
sgRNA1-8	CATTTCCCTGGAGGGCAAGCCTTTGNTGAGCCACCTCCAGCCCCCTGCCTGGAGCATCTTAACAGC	+1	54	69			NHEJ	3.6		1		6.4
	CATTTCCCTGGAGGGCAAGCCTTTGTGAGCCACCTCCAGCCCCCTGCCTGGAGCATCTTAACAGC	WT	27				WT	1.8		1.2		5.6
	CATTTCCCTGGAGGGCAAGCCTTTGNNTGAGCCACCTCCAGCCCCCTGCCTGGAGCATCTTAACAG	+2	15				NHEJ	1				3.33333
sgRNA1-9	CATTTCCCTGGAGGGCAAGCCTTTGTGAGCCACCTCCAGCCCCCTGCCTGGAGCATCTTAACAGC	WT	84	15			WT	5.6	summation	29.5333	2.26667	61.0667	13.0294
sgRNA1-10	CATTTCCCTGGAGGGCAAGCCTTTGTGAGCCACCTCCAGCCCCCTGCCTGGAGCATCTTAACAGC	+1	65	87			NHEJ	4.33333
	CATTTCCCTGGAGGGCAAGCCTTTGNNTGAGCCACCTCCAGCCCCCTGCCTGGAGCATCTTAACAG	+2	11				NHEJ	0.733333
	CATTTCCCTGGAGGGCAAGCCTTTGTGAGCCACCTCCAGCCCCCTGCCTGGAGCATCTTAACAGC	-1	10				NHEJ	0.666667
	CATTTCCCTGGAGGGCAAGCCTTTGTGAGCCACCTCCAGCCCCCTGCCTGGAGCATCTTAACAGC	WT	10				WT	0.666667
sgRNA1-11	CATTTCCCTGGAGGGCAAGCCTTTGTGAGCCACCTCCAGCCCCCTGCCTGGAGCATCTTAACAGC	WT	68	30			WT	4.53333
	CATTTCCCTGGAGGGCAAGCCTTTGNTGAGCCACCTCCAGCCCCCTGCCTGGAGCATCTTAACAGC	+1	30				NHEJ	2
sgRNA1-12	CATTTCCCTGGAGGGCAAGCCTTTGTGAGCCACCTCCAGCCCCCTGCCTGGAGCATCTTAACAGC	WT	63	33			WT	4.2
	CATTTCCCTGGAGGGCAAGCCTTTGTGAGCCACCTCCAGCCCCCTGCCTGGAGCATCTTAACAGC	-10	11			AGCC	MMEJ	0.733333
	CATTTCCCTGGAGGGCAAGCCTTTGTGAGCCACCTCCAGCCCCCTGCCTGGAGCATCTTAACAGC	-10	10				NHEJ	0.666667
sgRNA1-13	CATTTCCCTGGAGGGCAAGCCTTTGTGAGCCACCTCCAGCCCCCTGCCTGGAGCATCTTAACAGC	WT	96	3			WT	6.4
sgRNA1-14	CATTTCCCTGGAGGGCAAGCCTTTGTGAGCCACCTCCAGCCCCCTGCCTGGAGCATCTTAACAGC	WT	84	15			WT	5.6
	CATTTCCCTGGAGGGCAAGCCTTTGNTGAGCCACCTCCAGCCCCCTGCCTGGAGCATCTTAACAGC	+1	15				NHEJ	1
sgRNA1-15	CATTTCCCTGGAGGGCAAGCCTTTGTGAGCCACCTCCAGCCCCCTGCCTGGAGCATCTTAACAGC	WT	50	48			WT	3.33333
	CATTTCCCTGGAGGGCAAGCCTTTGTGAGCCACCTCCAGCCCCCTGCCTGGAGCATCTTAACAGC	-2	23	37.1875		TG	MMEJ	1.53333
	CATTTCCCTGGAGGGCAAGCCTTTGNTGAGCCACCTCCAGCCCCCTGCCTGGAGCATCTTAACAGC	+1	18				NHEJ	1.2
Cfl1-sgRNA2（14 embryo samples）
Target sequence	cgccgtcatttccctggagggcaagcctttgtgagccacctccagccccctgcctggagcatcttaacagccccagacctgctcttggg
sample Number	gene type		Ratio（%）	Total Indel（100%）		Microhomologous sequence		Ratio/ sample Number(14)		Total NHEJ%	Total MMEJ%	Total WT%	NHEJ/MMEJ
sgRNA2-1	GGGCAAGCCTTTGTGAGCCACCTCCAGCCCCCTGCCTGGAGCATCTTAACAGCCCCAGACCTGCT	WT	100	0			WT	7.14286		3.14286	0.714286	7.14286
sgRNA2-2	GGGCAAGCCTTTGTGAGCCACCTNNNCCAGCCCCCTGCCTGGAGCATCTTAACAGCCCCAGACCT	+3	44	55			NHEJ	3.14286		0.714286	1.21429	2.78571
	GGGCAAGCCTTTGTGAGCCACCTCCAGCCCCCTGCCTGGAGCATCTTAACAGCCCCAGACCTGCT	WT	39				WT	2.78571		0.928571	0.928571	6.85714
sgRNA2-3	GGGCAAGCCTTTGTGAGCCACCTCCAGCCCCCTGCCTGGAGCATCTTAACAGCCCCAGACCTGCT	WT	96	3			WT	6.85714			4.92857	7.14286
sgRNA2-4	GGGCAAGCCTTTGTGAGCCACCTCCAGCCCCCTGCCTGGAGCATCTTAACAGCCCCAGACCTGCT	WT	100	0			WT	7.14286			1	7.14286
sgRNA2-5	GGGCAAGCCTTTGTGAGCCACCTCCAGCCCCCTGCCTGGAGCATCTTAACAGCCCCAGACCTGCT	WT	100	0			WT	7.14286			0.857143	7.14286
sgRNA2-6	GGGCAAGCCTTTGTGAGCCACCTCCAGCCCCCTGCCTGGAGCATCTTAACAGCCCCAGACCTGCT	WT	100	0			WT	7.14286			2.21429	6.07143
sgRNA2-7	GGGCAAGCCTTTGTGAGCCACCTCCAGCCCCCTGCCTGGAGCATCTTAACAGCCCCAGACCTGCT	WT	85	11			WT	6.07143				4.42857
	GGGCAAGCCTTTGTGAGCCACCTCCAGCCCCCTGCCTGGAGCATCTTAACAGCCCCAGACCTGCT	-4	10			CC	MMEJ	0.714286				5.07143
sgRNA2-8	GGGCAAGCCTTTGTGAGCCACCTCCAGCCCCCTGCCTGGAGCATCTTAACAGCCCCAGACCTGCT	WT	62	34			WT	4.42857				2
	GGGCAAGCCTTTGTGAGCCACCTCCAGCCCCCTGCCTGGAGCATCTTAACAGCCCCAGACCTGCT	-10	17			CCT	MMEJ	1.21429				5.5
	GGGCAAGCCTTTGTGAGCCACCTCCAGCCCCCTGCCTGGAGCATCTTAACAGCCCCAGACCTGCT	-1	10				NHEJ	0.714286				6.21429
sgRNA2-9	GGGCAAGCCTTTGTGAGCCACCTCCAGCCCCCTGCCTGGAGCATCTTAACAGCCCCAGACCTGCT	WT	71	26			WT	5.07143				3.85714
	GGGCAAGCCTTTGTGAGCCACCTNNNNNNNCCAGCCCCCTGCCTGGAGCATCTTAACAGCCCCA	+7	13				NHEJ	0.928571				7.14286
	GGGCAAGCCTTTGTGAGCCACCTCCAGCCCCCTGCCTGGAGCATCTTAACAGCCCCAGACCTGCT	-12	13			CC	MMEJ	0.928571	summation	4.78571	11.8571	78.5	0.403614
sgRNA2-10	GGGCAAGCCTTTGTGAGCCACCTCCAGCCCCCTGCCTGGAGCATCTTAACAGCCCCAGACCTGCT	-10	69	69		CCT	MMEJ	4.92857
	GGGCAAGCCTTTGTGAGCCACCTCCAGCCCCCTGCCTGGAGCATCTTAACAGCCCCAGACCTGCT	WT	28				WT	2
sgRNA2-11	GGGCAAGCCTTTGTGAGCCACCTCCAGCCCCCTGCCTGGAGCATCTTAACAGCCCCAGACCTGCT	WT	77	21			WT	5.5
	GGGCAAGCCTTTGTGAGCCACCTCCAGCCCCCTGCCTGGAGCATCTTAACAGCCCCAGACCTGCT	-10	14			GCC	MMEJ	1
sgRNA2-12	GGGCAAGCCTTTGTGAGCCACCTCCAGCCCCCTGCCTGGAGCATCTTAACAGCCCCAGACCTGCT	WT	87	12			WT	6.21429
	GGGCAAGCCTTTGTGAGCCACCTCCAGCCCCCTGCCTGGAGCATCTTAACAGCCCCAGACCTGCT	-10	12			CCT	MMEJ	0.857143
sgRNA2-13	GGGCAAGCCTTTGTGAGCCACCTCCAGCCCCCTGCCTGGAGCATCTTAACAGCCCCAGACCTGCT	WT	54	38			WT	3.85714
	GGGCAAGCCTTTGTGAGCCACCTCCAGCCCCCTGCCTGGAGCATCTTAACAGCCCCAGACCTGCT	-10	31			CCT	MMEJ	2.21429
sgRNA2-14	GGGCAAGCCTTTGTGAGCCACCTCCAGCCCCCTGCCTGGAGCATCTTAACAGCCCCAGACCTGCT	WT	100	0			WT	7.14286
				19.2143
Cfl1-sgRNA3（16 embryo samples）
Target sequence	cgccgtcatttccctggagggcaagcctttgtgagccacctccagccccctgcctggagcatcttaacagccccagacctgctcttggg
sample Number	gene type		Ratio（%）	Total Indel（100%）		Microhomologous sequence		Ratio/ sample Number(16)		Total NHEJ%	Total MMEJ%	Total WT%	NHEJ/MMEJ
sgRNA3-1	GAGGGCAAGCCTTTGTGAGCCACCTCCAGCCCCCTGCCTGGAGCATCTTAACAGCCCCAGACCTG	WT	84	15			WT	5.25		0.9375		5.25
	GAGGGCAAGCCTTTGTGAGCCACCTCCAGCCCCCTNGCCTGGAGCATCTTAACAGCCCCAGACCT	+1	15				NHEJ	0.9375		1		6.25
sgRNA3-2	GAGGGCAAGCCTTTGTGAGCCACCTCCAGCCCCCTGCCTGGAGCATCTTAACAGCCCCAGACCTG	WT	100	0			WT	6.25		2.125		5.1875
sgRNA3-3	GAGGGCAAGCCTTTGTGAGCCACCTCCAGCCCCCTGCCTGGAGCATCTTAACAGCCCCAGACCTG	WT	83	16			WT	5.1875				6.25
	GAGGGCAAGCCTTTGTGAGCCACCTCCAGCCCCCTGCCTGGAGCATCTTAACAGCCCCAGACCTG	-1	16				NHEJ	1				6.25
sgRNA3-4	GAGGGCAAGCCTTTGTGAGCCACCTCCAGCCCCCTGCCTGGAGCATCTTAACAGCCCCAGACCTG	WT	100	0			WT	6.25				6.25
sgRNA3-5	GAGGGCAAGCCTTTGTGAGCCACCTCCAGCCCCCTGCCTGGAGCATCTTAACAGCCCCAGACCTG	WT	100	0			WT	6.25				6.25
sgRNA3-6	GAGGGCAAGCCTTTGTGAGCCACCTCCAGCCCCCTGCCTGGAGCATCTTAACAGCCCCAGACCTG	WT	100	0			WT	6.25				6.25
sgRNA3-7	GAGGGCAAGCCTTTGTGAGCCACCTCCAGCCCCCTGCCTGGAGCATCTTAACAGCCCCAGACCTG	WT	100	0			WT	6.25				6.25
sgRNA3-8	GAGGGCAAGCCTTTGTGAGCCACCTCCAGCCCCCTGCCTGGAGCATCTTAACAGCCCCAGACCTG	WT	100	0			WT	6.25				6.25
sgRNA3-9	GAGGGCAAGCCTTTGTGAGCCACCTCCAGCCCCCTGCCTGGAGCATCTTAACAGCCCCAGACCTG	WT	100	0			WT	6.25				6.0625
sgRNA3-10	GAGGGCAAGCCTTTGTGAGCCACCTCCAGCCCCCTGCCTGGAGCATCTTAACAGCCCCAGACCTG	WT	100	0			WT	6.25				5.875
sgRNA3-11	GAGGGCAAGCCTTTGTGAGCCACCTCCAGCCCCCTGCCTGGAGCATCTTAACAGCCCCAGACCTG	WT	97	2			WT	6.0625				5.6875
sgRNA3-12	GAGGGCAAGCCTTTGTGAGCCACCTCCAGCCCCCTGCCTGGAGCATCTTAACAGCCCCAGACCTG	WT	94	5			WT	5.875				6.25
sgRNA3-13	GAGGGCAAGCCTTTGTGAGCCACCTCCAGCCCCCTGCCTGGAGCATCTTAACAGCCCCAGACCTG	WT	91	8			WT	5.6875				4
sgRNA3-14	GAGGGCAAGCCTTTGTGAGCCACCTCCAGCCCCCTGCCTGGAGCATCTTAACAGCCCCAGACCTG	WT	100	0			WT	6.25				6.25
sgRNA3-15	GAGGGCAAGCCTTTGTGAGCCACCTCCAGCCCCCTGCCTGGAGCATCTTAACAGCCCCAGACCTG	WT	64	34			WT	4	summation	4.0625	0	94.5625	∞
	GAGGGCAAGCCTTTGTGAGCCACCTCCAGCCCCCTNGCCTGGAGCATCTTAACAGCCCCAGACCT	+1	34				NHEJ	2.125
sgRNA3-16	GAGGGCAAGCCTTTGTGAGCCACCTCCAGCCCCCTGCCTGGAGCATCTTAACAGCCCCAGACCTG	WT	100	0			WT	6.25
				5
Cfl1-sgRNA4（16 embryo samples）
Target sequence	cgccgtcatttccctggagggcaagcctttgtgagccacctccagccccctgcctggagcatcttaacagccccagacctgctcttggg
sample Number	gene type		Ratio（%）	Total Indel（100%）		Microhomologous sequence		Ratio/ sample Number(15)		Total NHEJ%	Total MMEJ%	Total WT%	NHEJ/MMEJ
sgRNA4-1	AAGCCTTTGTGAGCCACCTCCAGCCCCCTGCCTGGAGCATCTTAACAGCCCCAGACCTGCTCTTGG	WT	100	0			WT	6.66667		1.73333		6.66667
sgRNA4-2	AAGCCTTTGTGAGCCACCTCCAGCCCCCTGCCTGGAGCATCTTAACAGCCCCAGACCTGCTCTTGG	WT	100	0			WT	6.66667		1.2		6.66667
sgRNA4-3	AAGCCTTTGTGAGCCACCTCCAGCCCCCTGCCTGGAGCATCTTAACAGCCCCAGACCTGCTCTTGG	WT	100	0			WT	6.66667		1.13333		6.66667
sgRNA4-4	AAGCCTTTGTGAGCCACCTCCAGCCCCCTGCCTGGAGCATCTTAACAGCCCCAGACCTGCTCTTGG	WT	99	0			WT	6.6				6.6
sgRNA4-5	AAGCCTTTGTGAGCCACCTCCAGCCCCCTGCCTGGAGCATCTTAACAGCCCCAGACCTGCTCTTGG	WT	99	0			WT	6.6				6.6
sgRNA4-6	AAGCCTTTGTGAGCCACCTCCAGCCCCCTGCCTGGAGCATCTTAACAGCCCCAGACCTGCTCTTGG	WT	85	12			WT	5.66667				5.66667
sgRNA4-7	AAGCCTTTGTGAGCCACCTCCAGCCCCCTGCCTGGAGCATCTTAACAGCCCCAGACCTGCTCTTGG	WT	100	0			WT	6.66667				6.66667
sgRNA4-8	AAGCCTTTGTGAGCCACCTCCAGCCCCCTGCCTGGAGCATCTTAACAGCCCCAGACCTGCTCTTGG	WT	100	0			WT	6.66667				6.66667
sgRNA4-9	AAGCCTTTGTGAGCCACCTCCAGCCCCCTGCCTGGAGCATCTTAACAGCCCCAGACCTGCTCTTGG	WT	100	0			WT	6.66667				6.66667
sgRNA4-10	AAGCCTTTGTGAGCCACCTCCAGCCCCCTGCCTGGAGCATCTTAACAGCCCCAGACCTGCTCTTGG	WT	73	26			WT	4.86667				4.86667
	AAGCCTTTGTGAGCCACCTCCAGCCNCCCTGCCTGGAGCATCTTAACAGCCCCAGACCTGCTCTTG	+1	26				NHEJ	1.73333				5.4
sgRNA4-11	AAGCCTTTGTGAGCCACCTCCAGCCCCCTGCCTGGAGCATCTTAACAGCCCCAGACCTGCTCTTGG	WT	81	18			WT	5.4				5.46667
	AAGCCTTTGTGAGCCACCTCCAGCCCCCTGCCTGGAGCATCTTAACAGCCCCAGACCTGCTCTTGG	-1	18				NHEJ	1.2				6.66667
sgRNA4-12	AAGCCTTTGTGAGCCACCTCCAGCCCCCTGCCTGGAGCATCTTAACAGCCCCAGACCTGCTCTTGG	WT	82	17			WT	5.46667				6.53333
	AAGCCTTTGTGAGCCACCTCCAGCCCCCTGCCTGGAGCATCTTAACAGCCCCAGACCTGCTCTTGG	-1	17				NHEJ	1.13333				5.93333
sgRNA4-13	AAGCCTTTGTGAGCCACCTCCAGCCCCCTGCCTGGAGCATCTTAACAGCCCCAGACCTGCTCTTGG	WT	100	0			WT	6.66667	summation	4.06667	0	93.7333	∞
sgRNA4-14	AAGCCTTTGTGAGCCACCTCCAGCCCCCTGCCTGGAGCATCTTAACAGCCCCAGACCTGCTCTTGG	WT	98	1			WT	6.53333
sgRNA4-15	AAGCCTTTGTGAGCCACCTCCAGCCCCCTGCCTGGAGCATCTTAACAGCCCCAGACCTGCTCTTGG	WT	89	10			WT	5.93333
				5.6

[truncated: 11 more sheets: ctcf, Dppa3, Dppa5a, LMNA, H3.3, Sox2, Nanog, Gata6, Tubb5, H2afZ, Oct4]
